# Supplementary material for: A second monoclinic polymorph of 3,5-di-tert-butyl-2-hy­droxy­benzaldehyde
Source: Acta Crystallogr Sect E Struct Rep Online. 2013 Aug 14;69(Pt 9):o1427. doi: 10.1107/S1600536813022010 (PMC3884484; doi:10.1107/S1600536813022010)
Supplement: Supplementary file 1 [file e-69-o1427-sup1.cif]

##############################################################################
#                                                                            #
# This CIF contains the data in a paper accepted for publication in          #
# Acta Crystallographica Section E. It conforms to the requirements of       #
# Notes for Authors for Acta Crystallographica Section E, and has been       #
# peer reviewed under the auspices of the IUCr Commission on Journals.       #
#                                                                            #
# Full details of the Crystallographic Information File format               #
# are given in the paper "The Crystallographic Information File (CIF):       #
# a New Standard Archive File for Crystallography" by S. R. Hall, F. H.      #
# Allen and I. D. Brown [Acta Cryst. (1991), A47, 655-685].                  #
#                                                                            #
# The current version of the core CIF dictionary is obtainable from          #
# ftp://ftp.iucr.org/pub/cif_core.dic.                                       #
#                                                                            #
# Software is freely available for graphical display of the structure(s)     #
# in this CIF. For information consult the CIF software page                 #
# http://www.iucr.org/resources/cif/software.                                #
#                                                                            #
# This file may be used for bona fide research purposes within the           #
# scientific community so long as proper attribution is given to the journal # 
# article from which it was obtained.                                        #
#                                                                            #
##############################################################################
data_global
_audit_creation_method     SHELXL-97
_journal_date_recd_electronic     2013-07-26
_journal_date_accepted     2013-08-07
_journal_name_full     'Acta Crystallographica, Section E'
_journal_year     2013
_journal_volume     69
_journal_issue      9
_journal_page_first     o1427
_journal_page_last     o1427
_journal_paper_category     QO
_journal_paper_doi     10.1107/S1600536813022010
_journal_coeditor_code     LH5640
_publ_contact_author
;
     Dr. Seik Weng Ng
     Department of Chemistry
     University of Malaya
     50603 Kuala Lumpur
     Malaysia
;
_publ_contact_author_email     seikweng@um.edu.my
_publ_contact_author_fax     '03 7967 4193'
_publ_contact_author_phone     '03 7967 6778'
_publ_section_title
;
A second monoclinic polymorph of 3,5-di-<i>tert</i>-butyl-2-hydroxybenzaldehyde
;
loop_
    _publ_author_name
    _publ_author_address
    'Ng, Seik Weng'
;
     Department of Chemistry
     University of Malaya
     50603 Kuala Lumpur
     Malaysia
     Chemistry Department
     Faculty of Science
     King Abdulaziz University
     PO Box 80203 Jeddah
     Saudi Arabia
;
_publ_section_synopsis     .
data_I
_audit_creation_method     SHELXL-97
_chemical_name_systematic
;
3,5-Di-<i>tert</i>-butyl-2-hydroxybenzaldehyde
;
_chemical_name_common     ?
_chemical_formula_moiety     'C15 H22 O2'
_chemical_formula_sum     'C15 H22 O2'
_chemical_formula_iupac     'C15 H22 O2'
_chemical_formula_weight     234.33
_chemical_melting_point     ?
_symmetry_cell_setting     monoclinic
_symmetry_space_group_name_H-M     'P 21/n'
_symmetry_space_group_name_Hall     '-P 2yn'
loop_
    _symmetry_equiv_pos_as_xyz
    'x, y, z'
    '-x+1/2, y+1/2, -z+1/2'
    '-x, -y, -z'
    'x-1/2, -y-1/2, z-1/2'
_cell_length_a     9.8347(6)
_cell_length_b     11.1775(5)
_cell_length_c     13.1287(8)
_cell_angle_alpha     90.00
_cell_angle_beta     110.614(7)
_cell_angle_gamma     90.00
_cell_volume     1350.80(13)
_cell_formula_units_Z     4
_cell_measurement_reflns_used     3060
_cell_measurement_theta_min     2.8609
_cell_measurement_theta_max     27.5132
_cell_measurement_temperature     100(2)
_exptl_crystal_description     prism
_exptl_crystal_colour     colorless
_exptl_crystal_size_max     0.40
_exptl_crystal_size_mid     0.30
_exptl_crystal_size_min     0.20
_exptl_crystal_density_diffrn     1.152
_exptl_crystal_density_meas     ?
_exptl_crystal_density_method     'not measured'
_exptl_crystal_F_000     512
_exptl_absorpt_coefficient_mu     0.074
_exptl_absorpt_correction_type     multi-scan
_exptl_absorpt_process_details     '(CrysAlis PRO; Agilent, 2013)'
_exptl_absorpt_correction_T_min     0.9709
_exptl_absorpt_correction_T_max     0.9853
_diffrn_ambient_temperature     100(2)
_diffrn_radiation_type     MoK\a
_diffrn_radiation_wavelength     0.71073
_diffrn_radiation_source     'SuperNova (Mo) X-ray Source'
_diffrn_radiation_monochromator     Mirror
_diffrn_measurement_device_type
                  'Agilent SuperNova Dual diffractometer with an Atlas detector'
_diffrn_measurement_method     '\w scan'
_diffrn_detector_area_resol_mean     10.4041
_diffrn_reflns_number     7536
_diffrn_reflns_av_R_equivalents     0.0265
_diffrn_reflns_av_sigmaI/netI     0.0389
_diffrn_reflns_theta_min     2.87
_diffrn_reflns_theta_max     27.57
_diffrn_reflns_theta_full     27.57
_diffrn_measured_fraction_theta_max     0.999
_diffrn_measured_fraction_theta_full     0.999
_diffrn_reflns_limit_h_min     -12
_diffrn_reflns_limit_h_max     9
_diffrn_reflns_limit_k_min     -14
_diffrn_reflns_limit_k_max     14
_diffrn_reflns_limit_l_min     -12
_diffrn_reflns_limit_l_max     17
_diffrn_standards_number     0
_diffrn_standards_interval_count     0
_diffrn_standards_interval_time     0
_diffrn_standards_decay_%     0
_reflns_number_total     3130
_reflns_number_gt     2511
_reflns_threshold_expression     I>2\s(I)
_refine_ls_structure_factor_coef     Fsqd
_refine_ls_matrix_type     full
_refine_ls_R_factor_all     0.0598
_refine_ls_R_factor_gt     0.0457
_refine_ls_wR_factor_gt     0.1097
_refine_ls_wR_factor_ref     0.1189
_refine_ls_goodness_of_fit_ref     1.016
_refine_ls_restrained_S_all     1.016
_refine_ls_number_reflns     3130
_refine_ls_number_parameters     158
_refine_ls_number_restraints     0
_refine_ls_hydrogen_treatment     mixed
_refine_ls_weighting_scheme     calc
_refine_ls_weighting_details
         'calc w=1/[\s^2^(Fo^2^)+(0.0519P)^2^+0.4143P] where P=(Fo^2^+2Fc^2^)/3'
_atom_sites_solution_hydrogens     geom
_atom_sites_solution_primary     direct
_atom_sites_solution_secondary     difmap
_refine_ls_shift/su_max     0.001
_refine_ls_shift/su_mean     0.001
_refine_diff_density_max     0.291
_refine_diff_density_min     -0.230
_refine_ls_extinction_method     none
_refine_ls_extinction_coef     ?
loop_
    _atom_type_symbol
    _atom_type_description
    _atom_type_scat_dispersion_real
    _atom_type_scat_dispersion_imag
    _atom_type_scat_source
    'C' 'C' 0.0033 0.0016
                         'International Tables Vol C Tables 4.2.6.8 and 6.1.1.4'
    'H' 'H' 0.0000 0.0000
                         'International Tables Vol C Tables 4.2.6.8 and 6.1.1.4'
    'O' 'O' 0.0106 0.0060
                         'International Tables Vol C Tables 4.2.6.8 and 6.1.1.4'
_computing_data_collection     'CrysAlis PRO (Agilent, 2013)'
_computing_cell_refinement     'CrysAlis PRO (Agilent, 2013)'
_computing_data_reduction     'CrysAlis PRO (Agilent, 2013)'
_computing_structure_solution     'SHELXS97 (Sheldrick, 2008)'
_computing_structure_refinement     'SHELXL97 (Sheldrick, 2008)'
_computing_molecular_graphics     'X-SEED (Barbour, 2001)'
_computing_publication_material     'publCIF (Westrip, 2010)'
loop_
    _atom_site_type_symbol
    _atom_site_label
    _atom_site_fract_x
    _atom_site_fract_y
    _atom_site_fract_z
    _atom_site_U_iso_or_equiv
    _atom_site_adp_type
    _atom_site_calc_flag
    _atom_site_refinement_flags
    _atom_site_occupancy
    _atom_site_symmetry_multiplicity
    _atom_site_disorder_assembly
    _atom_site_disorder_group
    O O1 0.82116(10) 0.43175(9) 0.47510(8) 0.0249(2) Uani d . 1 1 . .
    H H1 0.833(2) 0.489(2) 0.5258(17) 0.059(6) Uiso d . 1 1 . .
    O O2 0.77316(11) 0.61059(9) 0.58586(8) 0.0264(3) Uani d . 1 1 . .
    C C1 0.68674(14) 0.45184(11) 0.40121(10) 0.0170(3) Uani d . 1 1 . .
    C C2 0.63560(14) 0.38221(11) 0.30569(10) 0.0161(3) Uani d . 1 1 . .
    C C3 0.49801(14) 0.40954(11) 0.23303(10) 0.0158(3) Uani d . 1 1 . .
    H H3 0.4623 0.3636 0.1681 0.019 Uiso calc R 1 1 . .
    C C4 0.40701(13) 0.50021(11) 0.24795(10) 0.0149(3) Uani d . 1 1 . .
    C C5 0.46075(14) 0.56620(11) 0.34210(10) 0.0159(3) Uani d . 1 1 . .
    H H5 0.4032 0.6284 0.3553 0.019 Uiso calc R 1 1 . .
    C C6 0.59895(14) 0.54334(11) 0.41894(10) 0.0171(3) Uani d . 1 1 . .
    C C7 0.65209(15) 0.61768(12) 0.51539(11) 0.0210(3) Uani d . 1 1 . .
    H H7 0.5880 0.6767 0.5248 0.025 Uiso calc R 1 1 . .
    C C8 0.72960(14) 0.28431(12) 0.28098(11) 0.0196(3) Uani d . 1 1 . .
    C C9 0.86554(15) 0.34226(14) 0.26966(13) 0.0274(3) Uani d . 1 1 . .
    H H9A 0.8360 0.4023 0.2115 0.041 Uiso calc R 1 1 . .
    H H9B 0.9244 0.2806 0.2518 0.041 Uiso calc R 1 1 . .
    H H9C 0.9228 0.3808 0.3384 0.041 Uiso calc R 1 1 . .
    C C10 0.77506(16) 0.19013(12) 0.37206(12) 0.0263(3) Uani d . 1 1 . .
    H H10A 0.8299 0.2289 0.4413 0.040 Uiso calc R 1 1 . .
    H H10B 0.8361 0.1295 0.3554 0.040 Uiso calc R 1 1 . .
    H H10C 0.6882 0.1519 0.3776 0.040 Uiso calc R 1 1 . .
    C C11 0.64704(16) 0.21922(13) 0.17455(12) 0.0260(3) Uani d . 1 1 . .
    H H11A 0.6165 0.2771 0.1146 0.039 Uiso calc R 1 1 . .
    H H11B 0.5613 0.1798 0.1808 0.039 Uiso calc R 1 1 . .
    H H11C 0.7105 0.1591 0.1601 0.039 Uiso calc R 1 1 . .
    C C12 0.26001(14) 0.52301(11) 0.15867(10) 0.0169(3) Uani d . 1 1 . .
    C C13 0.17026(15) 0.61558(12) 0.19394(12) 0.0226(3) Uani d . 1 1 . .
    H H13A 0.2249 0.6906 0.2131 0.034 Uiso calc R 1 1 . .
    H H13B 0.1501 0.5853 0.2572 0.034 Uiso calc R 1 1 . .
    H H13C 0.0784 0.6299 0.1340 0.034 Uiso calc R 1 1 . .
    C C14 0.17131(14) 0.40643(12) 0.13060(11) 0.0214(3) Uani d . 1 1 . .
    H H14A 0.2270 0.3452 0.1089 0.032 Uiso calc R 1 1 . .
    H H14B 0.0797 0.4212 0.0705 0.032 Uiso calc R 1 1 . .
    H H14C 0.1507 0.3787 0.1945 0.032 Uiso calc R 1 1 . .
    C C15 0.28685(15) 0.57049(12) 0.05752(11) 0.0206(3) Uani d . 1 1 . .
    H H15A 0.3443 0.6442 0.0762 0.031 Uiso calc R 1 1 . .
    H H15B 0.1935 0.5872 -0.0001 0.031 Uiso calc R 1 1 . .
    H H15C 0.3399 0.5103 0.0319 0.031 Uiso calc R 1 1 . .
loop_
    _atom_site_aniso_label
    _atom_site_aniso_U_11
    _atom_site_aniso_U_22
    _atom_site_aniso_U_33
    _atom_site_aniso_U_12
    _atom_site_aniso_U_13
    _atom_site_aniso_U_23
    O1 0.0165(5) 0.0293(5) 0.0222(5) 0.0014(4) -0.0015(4) 0.0000(4)
    O2 0.0243(6) 0.0312(6) 0.0194(5) -0.0085(4) 0.0023(4) -0.0035(4)
    C1 0.0138(6) 0.0188(6) 0.0165(6) -0.0017(5) 0.0031(5) 0.0046(5)
    C2 0.0145(6) 0.0169(6) 0.0179(7) -0.0006(5) 0.0068(5) 0.0028(5)
    C3 0.0169(6) 0.0164(6) 0.0143(6) -0.0015(5) 0.0054(5) -0.0005(5)
    C4 0.0134(6) 0.0156(6) 0.0157(6) -0.0004(5) 0.0054(5) 0.0028(5)
    C5 0.0165(6) 0.0144(6) 0.0182(6) -0.0007(5) 0.0078(5) 0.0005(5)
    C6 0.0192(7) 0.0167(6) 0.0155(6) -0.0038(5) 0.0064(5) 0.0006(5)
    C7 0.0229(7) 0.0209(7) 0.0194(7) -0.0055(5) 0.0078(6) -0.0015(6)
    C8 0.0146(7) 0.0198(6) 0.0248(7) 0.0030(5) 0.0075(6) 0.0019(6)
    C9 0.0183(7) 0.0314(8) 0.0359(9) 0.0024(6) 0.0140(6) 0.0016(7)
    C10 0.0247(8) 0.0221(7) 0.0323(8) 0.0061(6) 0.0100(6) 0.0055(6)
    C11 0.0238(8) 0.0255(7) 0.0301(8) 0.0054(6) 0.0114(6) -0.0053(6)
    C12 0.0134(6) 0.0188(6) 0.0168(6) 0.0010(5) 0.0033(5) 0.0013(5)
    C13 0.0178(7) 0.0259(7) 0.0233(7) 0.0056(5) 0.0060(6) 0.0014(6)
    C14 0.0155(7) 0.0232(7) 0.0220(7) -0.0017(5) 0.0024(5) 0.0006(6)
    C15 0.0192(7) 0.0219(7) 0.0179(7) 0.0014(5) 0.0031(5) 0.0009(5)
loop_
    _geom_bond_atom_site_label_1
    _geom_bond_atom_site_label_2
    _geom_bond_site_symmetry_2
    _geom_bond_distance
    _geom_bond_publ_flag
    O1 C1 . 1.3551(15) ?
    O1 H1 . 0.90(2) ?
    O2 C7 . 1.2265(17) ?
    C1 C2 . 1.4097(18) ?
    C1 C6 . 1.4096(18) ?
    C2 C3 . 1.3877(17) ?
    C2 C8 . 1.5390(17) ?
    C3 C4 . 1.4106(17) ?
    C3 H3 . 0.9500 ?
    C4 C5 . 1.3751(18) ?
    C4 C12 . 1.5283(17) ?
    C5 C6 . 1.4018(18) ?
    C5 H5 . 0.9500 ?
    C6 C7 . 1.4494(18) ?
    C7 H7 . 0.9500 ?
    C8 C11 . 1.5304(19) ?
    C8 C10 . 1.5368(19) ?
    C8 C9 . 1.5391(18) ?
    C9 H9A . 0.9800 ?
    C9 H9B . 0.9800 ?
    C9 H9C . 0.9800 ?
    C10 H10A . 0.9800 ?
    C10 H10B . 0.9800 ?
    C10 H10C . 0.9800 ?
    C11 H11A . 0.9800 ?
    C11 H11B . 0.9800 ?
    C11 H11C . 0.9800 ?
    C12 C13 . 1.5336(18) ?
    C12 C15 . 1.5367(18) ?
    C12 C14 . 1.5389(18) ?
    C13 H13A . 0.9800 ?
    C13 H13B . 0.9800 ?
    C13 H13C . 0.9800 ?
    C14 H14A . 0.9800 ?
    C14 H14B . 0.9800 ?
    C14 H14C . 0.9800 ?
    C15 H15A . 0.9800 ?
    C15 H15B . 0.9800 ?
    C15 H15C . 0.9800 ?
loop_
    _geom_angle_atom_site_label_1
    _geom_angle_atom_site_label_2
    _geom_angle_atom_site_label_3
    _geom_angle_site_symmetry_1
    _geom_angle_site_symmetry_3
    _geom_angle
    _geom_angle_publ_flag
    C1 O1 H1 . . 104.6(14) ?
    O1 C1 C2 . . 119.86(12) ?
    O1 C1 C6 . . 120.13(12) ?
    C2 C1 C6 . . 120.01(12) ?
    C3 C2 C1 . . 116.49(11) ?
    C3 C2 C8 . . 121.63(11) ?
    C1 C2 C8 . . 121.84(11) ?
    C2 C3 C4 . . 125.14(12) ?
    C2 C3 H3 . . 117.4 ?
    C4 C3 H3 . . 117.4 ?
    C5 C4 C3 . . 116.63(12) ?
    C5 C4 C12 . . 124.09(11) ?
    C3 C4 C12 . . 119.23(11) ?
    C4 C5 C6 . . 121.17(12) ?
    C4 C5 H5 . . 119.4 ?
    C6 C5 H5 . . 119.4 ?
    C5 C6 C1 . . 120.56(12) ?
    C5 C6 C7 . . 118.96(12) ?
    C1 C6 C7 . . 120.45(12) ?
    O2 C7 C6 . . 125.29(13) ?
    O2 C7 H7 . . 117.4 ?
    C6 C7 H7 . . 117.4 ?
    C11 C8 C10 . . 107.47(11) ?
    C11 C8 C9 . . 108.16(11) ?
    C10 C8 C9 . . 109.80(11) ?
    C11 C8 C2 . . 111.44(11) ?
    C10 C8 C2 . . 110.78(11) ?
    C9 C8 C2 . . 109.13(11) ?
    C8 C9 H9A . . 109.5 ?
    C8 C9 H9B . . 109.5 ?
    H9A C9 H9B . . 109.5 ?
    C8 C9 H9C . . 109.5 ?
    H9A C9 H9C . . 109.5 ?
    H9B C9 H9C . . 109.5 ?
    C8 C10 H10A . . 109.5 ?
    C8 C10 H10B . . 109.5 ?
    H10A C10 H10B . . 109.5 ?
    C8 C10 H10C . . 109.5 ?
    H10A C10 H10C . . 109.5 ?
    H10B C10 H10C . . 109.5 ?
    C8 C11 H11A . . 109.5 ?
    C8 C11 H11B . . 109.5 ?
    H11A C11 H11B . . 109.5 ?
    C8 C11 H11C . . 109.5 ?
    H11A C11 H11C . . 109.5 ?
    H11B C11 H11C . . 109.5 ?
    C4 C12 C13 . . 111.74(11) ?
    C4 C12 C15 . . 108.45(10) ?
    C13 C12 C15 . . 108.67(11) ?
    C4 C12 C14 . . 110.24(10) ?
    C13 C12 C14 . . 107.79(11) ?
    C15 C12 C14 . . 109.93(11) ?
    C12 C13 H13A . . 109.5 ?
    C12 C13 H13B . . 109.5 ?
    H13A C13 H13B . . 109.5 ?
    C12 C13 H13C . . 109.5 ?
    H13A C13 H13C . . 109.5 ?
    H13B C13 H13C . . 109.5 ?
    C12 C14 H14A . . 109.5 ?
    C12 C14 H14B . . 109.5 ?
    H14A C14 H14B . . 109.5 ?
    C12 C14 H14C . . 109.5 ?
    H14A C14 H14C . . 109.5 ?
    H14B C14 H14C . . 109.5 ?
    C12 C15 H15A . . 109.5 ?
    C12 C15 H15B . . 109.5 ?
    H15A C15 H15B . . 109.5 ?
    C12 C15 H15C . . 109.5 ?
    H15A C15 H15C . . 109.5 ?
    H15B C15 H15C . . 109.5 ?
loop_
    _geom_torsion_atom_site_label_1
    _geom_torsion_atom_site_label_2
    _geom_torsion_atom_site_label_3
    _geom_torsion_atom_site_label_4
    _geom_torsion_site_symmetry_1
    _geom_torsion_site_symmetry_2
    _geom_torsion_site_symmetry_3
    _geom_torsion_site_symmetry_4
    _geom_torsion
    _geom_torsion_publ_flag
    O1 C1 C2 C3 . . . . -178.86(11) ?
    C6 C1 C2 C3 . . . . 0.20(18) ?
    O1 C1 C2 C8 . . . . -1.20(18) ?
    C6 C1 C2 C8 . . . . 177.85(11) ?
    C1 C2 C3 C4 . . . . -0.27(19) ?
    C8 C2 C3 C4 . . . . -177.93(11) ?
    C2 C3 C4 C5 . . . . 0.29(19) ?
    C2 C3 C4 C12 . . . . 177.79(11) ?
    C3 C4 C5 C6 . . . . -0.23(18) ?
    C12 C4 C5 C6 . . . . -177.60(11) ?
    C4 C5 C6 C1 . . . . 0.18(19) ?
    C4 C5 C6 C7 . . . . 178.29(11) ?
    O1 C1 C6 C5 . . . . 178.89(11) ?
    C2 C1 C6 C5 . . . . -0.16(18) ?
    O1 C1 C6 C7 . . . . 0.80(18) ?
    C2 C1 C6 C7 . . . . -178.25(11) ?
    C5 C6 C7 O2 . . . . -176.38(13) ?
    C1 C6 C7 O2 . . . . 1.7(2) ?
    C3 C2 C8 C11 . . . . -4.45(17) ?
    C1 C2 C8 C11 . . . . 178.02(12) ?
    C3 C2 C8 C10 . . . . -124.05(13) ?
    C1 C2 C8 C10 . . . . 58.41(16) ?
    C3 C2 C8 C9 . . . . 114.93(13) ?
    C1 C2 C8 C9 . . . . -62.60(15) ?
    C5 C4 C12 C13 . . . . -8.45(17) ?
    C3 C4 C12 C13 . . . . 174.25(11) ?
    C5 C4 C12 C15 . . . . 111.31(13) ?
    C3 C4 C12 C15 . . . . -65.99(14) ?
    C5 C4 C12 C14 . . . . -128.29(13) ?
    C3 C4 C12 C14 . . . . 54.40(15) ?
loop_
    _geom_hbond_atom_site_label_D
    _geom_hbond_atom_site_label_H
    _geom_hbond_atom_site_label_A
    _geom_hbond_site_symmetry_A
    _geom_hbond_distance_DH
    _geom_hbond_distance_HA
    _geom_hbond_distance_DA
    _geom_hbond_angle_DHA
    O1 H1 O2 . 0.90(2) 1.77(2) 2.611(2) 154(2)
