# Supplementary material for: A second monoclinic polymorph of 3,5-di-tert-butyl-2-hy­droxy­benzaldehyde
Source: Acta Crystallogr Sect E Struct Rep Online. 2013 Aug 14;69(Pt 9):o1427. doi: 10.1107/S1600536813022010 (PMC3884484; doi:10.1107/S1600536813022010)
Supplement: Supplementary file 2 [file e-69-o1427-Isup2.hkl]

# 
# h,k,l, Fc-squared, Fo-squared, sigma(Fo-squared) and status flag 
# 
data_I
_shelx_title '  P21/n' 
_shelx_refln_list_code          4 
_shelx_F_calc_maximum      129.16 
_exptl_crystal_F_000       512.00 
_reflns_d_resolution_high  0.7677 
 
loop_ 
 _symmetry_equiv_pos_as_xyz 
 'x, y, z' 
 '-x+1/2, y+1/2, -z+1/2' 
 '-x, -y, -z' 
 'x-1/2, -y-1/2, z-1/2' 
 
_cell_length_a     9.8347 
_cell_length_b    11.1775 
_cell_length_c    13.1287 
_cell_angle_alpha  90.000 
_cell_angle_beta  110.614 
_cell_angle_gamma  90.000 
 
_shelx_F_squared_multiplier     1.000 
 
loop_ 
 _refln_index_h 
 _refln_index_k 
 _refln_index_l 
 _refln_F_squared_calc 
 _refln_F_squared_meas 
 _refln_F_squared_sigma 
 _refln_observed_status 
   2   0   0    16681.77    15045.68     67.18 o 
   4   0   0      142.73      141.33      9.46 o 
   6   0   0      372.91      483.15     21.40 o 
   8   0   0       34.18       35.97      7.64 o 
  10   0   0       17.52       24.86      7.19 o 
   1   1   0     3466.62     3169.24     19.63 o 
   2   1   0        0.00        0.32      0.41 o 
   3   1   0     1284.72     1273.56     19.59 o 
   4   1   0       41.00       57.57      1.93 o 
   5   1   0      227.84      272.75     10.27 o 
   6   1   0      108.47      105.26      7.10 o 
   7   1   0       41.90       23.45      3.93 o 
   8   1   0       31.28       25.67      5.00 o 
   9   1   0      434.83      404.38     20.27 o 
  10   1   0       84.71       77.31      8.32 o 
  11   1   0        8.56       13.29      4.23 o 
   0   2   0     6382.53     5929.23     75.51 o 
   1   2   0      524.60      512.16      4.58 o 
   2   2   0       13.33       18.74      1.11 o 
   3   2   0      256.49      263.71      4.30 o 
   4   2   0        0.04        0.74      0.51 o 
   5   2   0      283.80      297.45      8.56 o 
   6   2   0       13.59       10.81      3.72 o 
   7   2   0      200.91      202.28     10.63 o 
   8   2   0      155.27      160.66     10.26 o 
   9   2   0        0.54        2.54      2.67 o 
  10   2   0      159.75      159.91     11.79 o 
  11   2   0       20.59       13.70      4.16 o 
   1   3   0     1461.94     1514.18      7.64 o 
   2   3   0      193.93      184.43      3.04 o 
   3   3   0      380.73      440.53      5.79 o 
   4   3   0        3.44        4.16      0.78 o 
   5   3   0       70.57       63.05      2.90 o 
   6   3   0      613.36      597.94     22.91 o 
   7   3   0       43.92       50.83      5.62 o 
   8   3   0      117.58      129.87      9.24 o 
   9   3   0        2.02        8.54      3.11 o 
  10   3   0      144.98      143.66     11.22 o 
  11   3   0       41.55       40.57      6.55 o 
   0   4   0     3359.77     3204.11     27.65 o 
   1   4   0     2078.78     2058.58     10.69 o 
   2   4   0      164.62      153.24      2.87 o 
   3   4   0      493.77      493.72      5.90 o 
   4   4   0       64.64       73.86      2.79 o 
   5   4   0        6.64        9.44      1.32 o 
   6   4   0     1013.80     1018.38     22.34 o 
   7   4   0      502.12      484.28     16.50 o 
   8   4   0        1.11        1.94      2.95 o 
   9   4   0        4.86        6.27      2.96 o 
  10   4   0       57.49       50.98      6.89 o 
  11   4   0        3.11        3.30      2.87 o 
   1   5   0        2.99        0.76      0.48 o 
   2   5   0      233.94      218.80      3.71 o 
   3   5   0     1107.91     1147.17      9.60 o 
   4   5   0      107.46      117.34      3.58 o 
   5   5   0      142.43      131.87      5.11 o 
   6   5   0      146.13      131.19      8.20 o 
   7   5   0      962.96      871.00     30.23 o 
   8   5   0       40.11       30.89      4.87 o 
   9   5   0       15.21       13.21      3.71 o 
  10   5   0       56.20       60.68      7.50 o 
  11   5   0       45.69       56.37      7.62 o 
   0   6   0     1565.81     1635.94     41.77 o 
   1   6   0      721.62      763.52      8.55 o 
   2   6   0       58.89       51.61      2.37 o 
   3   6   0     1526.58     1618.52     12.89 o 
   4   6   0      101.04      103.31      3.52 o 
   5   6   0      461.32      425.27      8.95 o 
   6   6   0      930.05      866.52     15.61 o 
   7   6   0       87.47       94.18      5.49 o 
   8   6   0      162.82      142.91     12.49 o 
   9   6   0        0.31        1.30      3.44 o 
  10   6   0        3.58        5.97      2.76 o 
   1   7   0        0.00       -0.55      0.72 o 
   2   7   0      117.78      114.92      3.77 o 
   3   7   0      348.93      356.40      6.96 o 
   4   7   0        1.80        3.84      0.96 o 
   5   7   0      277.14      284.36      8.75 o 
   6   7   0       39.97       43.63      3.72 o 
   7   7   0      149.77      142.00     12.39 o 
   8   7   0      120.00      115.86     12.37 o 
   9   7   0      178.21      162.40     11.52 o 
  10   7   0       93.20       87.11      8.93 o 
   0   8   0        5.09       12.24      2.01 o 
   1   8   0      161.41      171.72      4.22 o 
   2   8   0        0.23        0.39      0.75 o 
   3   8   0       37.60       41.97      2.78 o 
   4   8   0      319.78      367.60     11.95 o 
   5   8   0      100.03      109.43      7.40 o 
   6   8   0        5.57        3.39      2.13 o 
   7   8   0       29.79       26.00      4.39 o 
   8   8   0      138.36      143.04     13.67 o 
   9   8   0       36.90       40.16      6.05 o 
  10   8   0       56.91       54.91     14.91 o 
   1   9   0        0.15       -0.21      0.73 o 
   2   9   0       44.75       33.44      2.99 o 
   3   9   0        0.28        3.88      2.31 o 
   4   9   0       42.64       51.90      4.85 o 
   5   9   0      136.49      121.14      7.70 o 
   6   9   0       10.78       13.33      3.31 o 
   7   9   0      104.75      108.13      8.68 o 
   8   9   0        8.98       16.14      5.01 o 
   9   9   0       30.62       29.50      5.34 o 
   0  10   0      239.39      230.62      7.86 o 
   1  10   0        8.82        7.87      1.17 o 
   2  10   0       58.99       44.91      3.11 o 
   3  10   0       61.17       62.08      5.18 o 
   4  10   0       42.10       35.60      4.59 o 
   5  10   0       36.64       35.21      4.43 o 
   6  10   0        0.00        0.89      1.45 o 
   7  10   0       82.86       84.01      7.57 o 
   8  10   0       57.53       72.97     10.24 o 
   1  11   0        0.32       -0.56      1.24 o 
   2  11   0       12.78       12.33      2.22 o 
   3  11   0      144.42      145.92      9.62 o 
   4  11   0       26.11       26.83      3.81 o 
   5  11   0        3.59        2.36      2.02 o 
   6  11   0       65.18       63.81      6.46 o 
   7  11   0       12.99       11.95      3.28 o 
   0  12   0       71.43       85.17      6.95 o 
   1  12   0      197.30      206.67      7.48 o 
   2  12   0      157.12      172.84      7.78 o 
   3  12   0       39.16       48.67      4.44 o 
   4  12   0       29.93       26.70      3.41 o 
   5  12   0       24.89       31.54      5.12 o 
   6  12   0        2.69        4.20      4.21 o 
   1  13   0        8.02       17.12      5.80 o 
   2  13   0        2.10       17.59      6.06 o 
   3  13   0      218.74      221.41     19.26 o 
   4  13   0        2.02        1.60      2.69 o 
   5  13   0       13.64       15.38      6.23 o 
   0  14   0        4.75        4.16      4.10 o 
   1  14   0        0.15       -1.05      4.13 o 
   2  14   0       17.40       11.05      5.63 o 
   3  14   0        8.92       -2.11      3.77 o 
 -11   0   1       24.78       16.95      5.90 o 
  -9   0   1      520.45      516.62     26.77 o 
  -7   0   1      704.69      668.62     26.43 o 
  -5   0   1        3.71       -1.69      3.02 o 
  -3   0   1       35.01       34.02      3.97 o 
   1   0   1     1481.28     1396.28     16.95 o 
   3   0   1      343.39      358.80     13.83 o 
   5   0   1     3157.52     3460.09     52.97 o 
   7   0   1       41.09       30.88      6.39 o 
   9   0   1       32.74       29.10      7.37 o 
  11   0   1      148.32      166.85     18.42 o 
 -12   1   1        0.84        8.86      3.56 o 
 -11   1   1       13.62        8.69      8.01 o 
 -10   1   1       63.82       55.93      6.95 o 
  -9   1   1       18.47       15.87      3.81 o 
  -8   1   1       75.73       69.81      6.74 o 
  -7   1   1      386.58      410.83     19.98 o 
  -6   1   1      109.86      112.45      7.10 o 
  -5   1   1       43.38       48.42      4.29 o 
  -4   1   1      251.62      261.55     14.63 o 
  -3   1   1       58.79       55.33      1.62 o 
  -2   1   1        9.63       11.90      1.44 o 
  -1   1   1       47.91       43.78      2.30 o 
   1   1   1      272.60      258.98      7.98 o 
   2   1   1      107.54      122.74      9.29 o 
   3   1   1        0.01       -0.19      1.35 o 
   4   1   1     2746.21     3104.52     32.30 o 
   5   1   1       26.65       38.72      4.22 o 
   6   1   1       41.95       42.12      1.78 o 
   7   1   1        4.65        3.73      2.26 o 
   8   1   1        6.38        4.45      2.45 o 
   9   1   1        6.13        4.92      2.55 o 
  10   1   1       19.36       22.69      4.83 o 
  11   1   1        0.00        4.81      3.06 o 
 -12   2   1       12.56       11.13      6.11 o 
 -11   2   1        5.98       16.24      8.97 o 
 -10   2   1      149.68      145.95     11.00 o 
  -9   2   1       74.74       72.76      7.39 o 
  -8   2   1       55.75       61.48      6.45 o 
  -7   2   1       29.37       21.20      3.68 o 
  -6   2   1      511.23      550.13     26.54 o 
  -5   2   1        4.97       14.48      2.54 o 
  -4   2   1       51.12       38.24      3.11 o 
  -3   2   1       27.51       35.31      1.72 o 
  -2   2   1      646.36      611.24      4.88 o 
  -1   2   1    10093.34     9428.46     65.59 o 
   0   2   1     1274.77     1236.24     11.15 o 
   1   2   1     2609.64     2447.69     13.43 o 
   2   2   1      597.51      552.98      8.09 o 
   3   2   1       26.07       24.70      1.90 o 
   4   2   1      263.21      282.13     12.00 o 
   5   2   1      727.38      815.52     11.79 o 
   6   2   1        2.35        2.96      0.73 o 
   7   2   1      212.69      198.10     10.81 o 
   8   2   1      364.11      358.92     25.06 o 
   9   2   1      174.44      159.22     11.42 o 
  10   2   1       65.94       75.68     13.44 o 
  11   2   1       42.62       53.83      8.26 o 
 -11   3   1       80.47       89.95     14.39 o 
 -10   3   1      165.80      148.87     11.18 o 
  -9   3   1       12.03       13.39      3.33 o 
  -8   3   1      628.25      580.09     18.88 o 
  -7   3   1     1683.73     1711.45     30.07 o 
  -6   3   1      511.39      557.62     15.79 o 
  -5   3   1      461.97      477.90     11.05 o 
  -4   3   1      126.59      152.37      4.90 o 
  -3   3   1     1932.44     1939.25     10.28 o 
  -2   3   1      164.07      187.27      2.93 o 
  -1   3   1      400.09      376.21      4.24 o 
   0   3   1       37.40       36.32      1.48 o 
   1   3   1       45.15       45.00      1.57 o 
   2   3   1        7.74       13.76      1.11 o 
   3   3   1       47.54       45.78      2.42 o 
   4   3   1        7.09        5.70      0.94 o 
   5   3   1      423.83      418.35      6.66 o 
   6   3   1       61.44       51.36      3.19 o 
   7   3   1       67.31       71.99      3.97 o 
   8   3   1        1.43        1.41      2.15 o 
   9   3   1        8.28       13.30      3.78 o 
  10   3   1       24.30       31.91      5.53 o 
  11   3   1      145.99      158.43     12.71 o 
 -11   4   1       20.20       15.08      4.51 o 
 -10   4   1       75.64       75.38      8.00 o 
  -9   4   1      247.42      247.11     13.39 o 
  -8   4   1        6.80        8.78      3.03 o 
  -7   4   1     1107.51     1058.40     23.82 o 
  -6   4   1      270.50      333.89     17.13 o 
  -5   4   1       24.70       26.22      2.77 o 
  -4   4   1      481.25      435.63      6.21 o 
  -3   4   1     1504.76     1537.31     10.21 o 
  -2   4   1     1339.69     1295.63      8.55 o 
  -1   4   1      999.82      930.03      6.84 o 
   0   4   1       32.90       24.93      1.15 o 
   1   4   1       23.95       19.93      1.10 o 
   2   4   1      409.38      463.11      5.44 o 
   3   4   1        4.31        3.88      0.90 o 
   4   4   1      367.06      373.64      6.35 o 
   5   4   1       12.03        9.99      1.40 o 
   6   4   1      415.12      385.40      8.19 o 
   7   4   1        0.87        2.68      1.44 o 
   8   4   1      115.72      105.83      8.65 o 
   9   4   1       47.67       46.43      6.37 o 
  10   4   1       26.11       39.39      6.68 o 
  11   4   1        1.63        4.18      3.61 o 
 -11   5   1       20.26       25.52      5.31 o 
 -10   5   1        4.79        2.05      2.41 o 
  -9   5   1        4.12        3.61      2.63 o 
  -8   5   1        4.73        2.36      2.00 o 
  -7   5   1      752.55      729.74     20.07 o 
  -6   5   1      132.79      119.72      6.08 o 
  -5   5   1       55.81       50.96      2.72 o 
  -4   5   1      391.05      346.54      7.03 o 
  -3   5   1      181.05      203.89      4.79 o 
  -2   5   1     3033.10     3268.16     16.17 o 
  -1   5   1       27.68       15.60      1.07 o 
   0   5   1      484.86      496.79      5.82 o 
   1   5   1      290.83      259.58      4.11 o 
   2   5   1      267.56      274.30      4.47 o 
   3   5   1       20.69       19.75      1.38 o 
   4   5   1        5.33        6.09      1.15 o 
   5   5   1      128.44      120.28      4.99 o 
   6   5   1      457.14      427.63     11.13 o 
   7   5   1      229.16      233.86      8.60 o 
   8   5   1      129.58      124.22     12.64 o 
   9   5   1       43.16       47.71      6.42 o 
  10   5   1      153.17      165.33     12.38 o 
 -11   6   1        0.08       -1.49      5.71 o 
 -10   6   1       16.74       19.64      4.50 o 
  -9   6   1        2.75       -0.05      2.07 o 
  -8   6   1        6.22        7.38      2.81 o 
  -7   6   1      315.64      274.64     10.05 o 
  -6   6   1       11.24       13.32      2.07 o 
  -5   6   1      110.43      104.77      4.37 o 
  -4   6   1        1.23        1.63      0.81 o 
  -3   6   1        7.05        3.10      0.81 o 
  -2   6   1       21.91       27.98      1.53 o 
  -1   6   1       92.34       84.74      2.54 o 
   0   6   1      981.06     1007.95      9.15 o 
   1   6   1        6.07        3.63      0.75 o 
   2   6   1        1.20        1.30      0.61 o 
   3   6   1       86.53       91.49      3.18 o 
   4   6   1       39.64       43.11      2.38 o 
   5   6   1       15.92       18.78      2.12 o 
   6   6   1       18.71       14.93      2.39 o 
   7   6   1       39.86       36.63      9.40 o 
   8   6   1      661.13      623.47     28.00 o 
   9   6   1      109.61      122.97     10.05 o 
  10   6   1       66.85       69.65      8.10 o 
 -10   7   1        1.26       -1.35      2.52 o 
  -9   7   1       28.79       34.13      5.45 o 
  -8   7   1       96.75       88.23      7.92 o 
  -7   7   1        5.96        9.85      2.03 o 
  -6   7   1       46.78       47.71      3.71 o 
  -5   7   1        1.29        1.84      1.64 o 
  -4   7   1        0.98       -0.22      0.91 o 
  -3   7   1      180.04      165.74      4.72 o 
  -2   7   1       14.95       16.79      1.58 o 
  -1   7   1        1.21        4.75      0.95 o 
   0   7   1       92.28       85.87      2.78 o 
   1   7   1     1055.93     1143.64     13.99 o 
   2   7   1       65.53       73.95      3.01 o 
   3   7   1      335.20      367.41      6.61 o 
   4   7   1       15.86       18.50      1.85 o 
   5   7   1        7.19        6.23      2.11 o 
   6   7   1       17.71       15.52      4.82 o 
   7   7   1      329.19      317.62     16.00 o 
   8   7   1      476.73      519.11     25.66 o 
   9   7   1       48.68       45.82      6.45 o 
  10   7   1        0.14        3.55      2.51 o 
 -10   8   1      181.25      184.64     12.89 o 
  -9   8   1      142.71      135.91     15.84 o 
  -8   8   1        0.04        1.15      2.58 o 
  -7   8   1        4.01        6.10      3.22 o 
  -6   8   1      136.68      115.27      8.11 o 
  -5   8   1      104.77      100.63      7.08 o 
  -4   8   1      700.57      674.81     13.14 o 
  -3   8   1      582.92      569.59      9.83 o 
  -2   8   1        3.12        0.05      0.90 o 
  -1   8   1      382.95      373.42      6.09 o 
   0   8   1      245.91      230.23      4.58 o 
   1   8   1      263.20      262.70      5.28 o 
   2   8   1       46.92       45.59      2.52 o 
   3   8   1       86.14       91.91      4.21 o 
   4   8   1      170.21      171.69      7.02 o 
   5   8   1       23.54       22.88      3.62 o 
   6   8   1       22.96       23.59      3.96 o 
   7   8   1      118.54      107.62      8.58 o 
   8   8   1      196.11      196.32     12.64 o 
   9   8   1       45.32       38.43      8.05 o 
  -9   9   1      146.30      127.08     10.26 o 
  -8   9   1       10.94       11.65      4.55 o 
  -7   9   1       26.10       31.04      6.42 o 
  -6   9   1      137.81      133.35     10.93 o 
  -5   9   1       14.12       11.31      2.62 o 
  -4   9   1      257.81      253.25     10.31 o 
  -3   9   1       77.95       70.53      3.78 o 
  -2   9   1      222.71      237.08      5.39 o 
  -1   9   1      176.33      185.15      5.14 o 
   0   9   1        4.34        2.77      0.89 o 
   1   9   1       97.83       96.21      3.60 o 
   2   9   1        4.35        3.15      1.25 o 
   3   9   1       76.48       74.08      4.89 o 
   4   9   1       29.68       31.59      3.84 o 
   5   9   1       25.98       21.85      2.77 o 
   6   9   1        0.04        0.54      1.98 o 
   7   9   1       30.80       26.17      7.02 o 
   8   9   1      308.19      325.61     15.91 o 
   9   9   1       35.39       29.86      7.38 o 
  -8  10   1        3.15       -1.09      2.49 o 
  -7  10   1       78.91      113.41     11.14 o 
  -6  10   1       18.39       16.70      3.28 o 
  -5  10   1       65.94       68.56      7.79 o 
  -4  10   1       37.11       35.03      3.53 o 
  -3  10   1       13.96       10.66      1.89 o 
  -2  10   1       24.65       23.79      2.06 o 
  -1  10   1       38.01       41.44      3.65 o 
   0  10   1        0.13        1.12      1.00 o 
   1  10   1      166.11      156.59      5.45 o 
   2  10   1       45.83       42.14      3.39 o 
   3  10   1       94.11       92.10      6.15 o 
   4  10   1      312.03      323.62     12.03 o 
   5  10   1       68.72       68.09      5.99 o 
   6  10   1      161.06      157.45     10.52 o 
   7  10   1       51.12       44.15      6.31 o 
   8  10   1        1.26        2.95      3.60 o 
  -8  11   1       61.27       67.50      9.35 o 
  -7  11   1       17.86       19.25      4.99 o 
  -6  11   1        6.44        5.25      2.13 o 
  -5  11   1        2.05        2.73      1.45 o 
  -4  11   1       82.25       87.78      5.77 o 
  -3  11   1       67.21       62.48      4.74 o 
  -2  11   1       88.53       84.02      4.64 o 
  -1  11   1        0.12       -1.52      1.52 o 
   0  11   1      301.23      319.97      8.70 o 
   1  11   1      511.44      552.89     12.75 o 
   2  11   1        1.71        1.07      1.42 o 
   3  11   1       52.00       52.79      4.96 o 
   4  11   1        1.47        5.77      1.88 o 
   5  11   1       14.99       19.48      4.52 o 
   6  11   1        2.93       -0.72      3.71 o 
   7  11   1      172.77      179.99     18.37 o 
  -7  12   1       14.47       11.90      5.27 o 
  -6  12   1      103.90      115.73      7.38 o 
  -5  12   1        0.06        2.57      1.89 o 
  -4  12   1       60.76       60.32      4.96 o 
  -3  12   1      202.85      199.13      8.63 o 
  -2  12   1      145.19      154.33      8.77 o 
  -1  12   1       14.28       11.96      2.07 o 
   0  12   1        2.12        3.43      1.34 o 
   1  12   1      299.64      300.91     14.87 o 
   2  12   1       93.66       99.99      8.16 o 
   3  12   1        9.93        8.82      9.69 o 
   4  12   1        6.59        7.87      4.19 o 
   5  12   1        1.08       -1.14      2.99 o 
   6  12   1       11.72       13.15      5.70 o 
  -5  13   1       23.61       26.62      7.05 o 
  -4  13   1        2.80        2.75      3.67 o 
  -3  13   1      295.04      355.19     24.37 o 
  -2  13   1      438.74      476.86     27.75 o 
  -1  13   1        0.05        2.55      1.88 o 
   0  13   1       54.79       52.56      4.95 o 
   1  13   1       22.41       18.23      3.83 o 
   2  13   1      234.92      244.36     13.20 o 
   3  13   1       99.38       97.13      8.66 o 
   4  13   1       38.33       36.49      5.63 o 
   5  13   1        4.37        4.02      3.47 o 
  -3  14   1      433.00      470.79     29.34 o 
  -2  14   1       23.57       27.52      7.95 o 
  -1  14   1       58.62       62.80     10.03 o 
   0  14   1       30.39       30.78      7.52 o 
   1  14   1        5.31       -0.05      4.88 o 
   2  14   1       42.84       62.84     10.96 o 
 -12   0   2        4.69       11.79      5.07 o 
 -10   0   2       18.33       35.75      8.34 o 
  -8   0   2       11.68       14.31      4.85 o 
  -6   0   2        2.75       10.11      3.49 o 
  -4   0   2       47.77       47.46      5.20 o 
  -2   0   2      288.07      304.57      4.36 o 
   0   0   2     2842.87     2679.37     20.00 o 
   2   0   2     3848.84     3701.89     39.40 o 
   4   0   2        1.41        6.15      2.89 o 
   6   0   2       91.62       63.38      8.26 o 
   8   0   2     2244.04     2059.11     53.95 o 
  10   0   2      254.86      267.85     22.33 o 
 -12   1   2        2.80        1.12      3.17 o 
 -11   1   2        1.76        3.23      2.88 o 
 -10   1   2        0.17        0.86      1.99 o 
  -9   1   2        0.63        1.16      2.47 o 
  -8   1   2        0.25       -1.63      2.72 o 
  -7   1   2        5.36        3.77      2.06 o 
  -6   1   2       58.82       60.58      4.32 o 
  -5   1   2      247.98      217.98     11.07 o 
  -4   1   2      900.83      929.40     15.61 o 
  -3   1   2      937.41      964.63     13.65 o 
  -2   1   2     6114.40     5932.94     20.73 o 
  -1   1   2     8747.87     8121.02     88.36 o 
   0   1   2     1623.40     1554.26     29.21 o 
   1   1   2     2202.08     2117.52     16.90 o 
   2   1   2     1307.28     1359.25     23.46 o 
   3   1   2      418.98      413.39     10.86 o 
   4   1   2      163.76      168.89      6.45 o 
   5   1   2      883.18      930.75     16.58 o 
   6   1   2      108.06      111.82      8.86 o 
   7   1   2       53.11       60.87      5.02 o 
   8   1   2       40.58       45.51      6.04 o 
   9   1   2      188.13      157.38     11.43 o 
  10   1   2        2.81        5.01      3.22 o 
  11   1   2       61.12       70.25      8.79 o 
 -12   2   2        4.25        8.62      3.70 o 
 -11   2   2       11.53       14.87     11.65 o 
 -10   2   2       69.66       65.51      7.43 o 
  -9   2   2      349.62      350.06     15.37 o 
  -8   2   2       89.41       77.91      6.92 o 
  -7   2   2      338.12      330.18     12.90 o 
  -6   2   2      111.49      124.56      6.08 o 
  -5   2   2      274.34      305.50      6.00 o 
  -4   2   2      263.61      291.90      5.63 o 
  -3   2   2     3363.26     3385.01     36.78 o 
  -2   2   2     7410.38     7220.70     16.60 o 
  -1   2   2     2594.31     2424.04     19.45 o 
   0   2   2     1703.63     1600.24     20.87 o 
   1   2   2      884.27      858.14     19.86 o 
   2   2   2      143.40      142.36      6.37 o 
   3   2   2      165.78      179.46      5.84 o 
   4   2   2      375.38      428.37     10.13 o 
   5   2   2        1.32        0.59      1.15 o 
   6   2   2       76.76       75.78     11.50 o 
   7   2   2       44.22       37.80      2.47 o 
   8   2   2      291.08      268.73     13.90 o 
   9   2   2      184.42      190.12     12.52 o 
  10   2   2        6.86        2.96      3.59 o 
  11   2   2       39.70       52.59      7.62 o 
 -12   3   2       36.57       30.21      9.37 o 
 -11   3   2       18.09       20.20      4.93 o 
 -10   3   2       29.93       32.72      5.58 o 
  -9   3   2      187.58      191.11     11.47 o 
  -8   3   2      109.01      103.89      8.01 o 
  -7   3   2       12.64       21.36      3.70 o 
  -6   3   2      321.01      339.16     10.02 o 
  -5   3   2       51.76       47.68      2.69 o 
  -4   3   2      143.17      153.63      3.11 o 
  -3   3   2     3120.51     3154.03     45.52 o 
  -2   3   2     3802.22     3776.36     34.74 o 
  -1   3   2     3698.84     3673.95     12.26 o 
   0   3   2      824.52      823.15      6.94 o 
   1   3   2        5.87        3.68      0.69 o 
   2   3   2     1159.99     1147.74     14.86 o 
   3   3   2       35.48       36.84      2.69 o 
   4   3   2       13.84       12.01      2.20 o 
   5   3   2      668.39      633.02     10.71 o 
   6   3   2       25.01       22.06      2.51 o 
   7   3   2      335.94      340.12     10.93 o 
   8   3   2      145.65      135.38     11.15 o 
   9   3   2        5.57       10.88      3.74 o 
  10   3   2       66.29       92.39      9.68 o 
  11   3   2        4.80        6.03      3.56 o 
 -11   4   2       96.84       97.37      9.50 o 
 -10   4   2      132.45      127.66     10.27 o 
  -9   4   2      136.76      139.98     11.97 o 
  -8   4   2        0.01        1.31      2.62 o 
  -7   4   2      106.17      123.46      9.46 o 
  -6   4   2      380.48      390.44     13.12 o 
  -5   4   2        1.57        0.54      0.52 o 
  -4   4   2       97.56      108.32      2.94 o 
  -3   4   2     1157.83     1247.60     14.49 o 
  -2   4   2       91.48      117.39      3.17 o 
  -1   4   2       82.70       74.95      2.00 o 
   0   4   2       55.60       55.91      1.54 o 
   1   4   2     2080.68     2202.81     17.64 o 
   2   4   2     1028.82     1025.04     10.71 o 
   3   4   2       72.18       69.73      2.92 o 
   4   4   2      143.70      150.56      4.66 o 
   5   4   2       69.15       73.62      3.91 o 
   6   4   2      440.87      456.67      9.33 o 
   7   4   2       14.40       20.77      2.19 o 
   8   4   2       15.43       14.04      5.00 o 
   9   4   2        0.09       -1.30      2.44 o 
  10   4   2       59.20       65.94      8.12 o 
 -11   5   2        0.00        7.02      8.16 o 
 -10   5   2       41.22       48.35     13.83 o 
  -9   5   2       54.93       47.29     13.87 o 
  -8   5   2       90.21       91.10      4.88 o 
  -7   5   2      617.12      549.64     11.26 o 
  -6   5   2        0.00        1.66      1.37 o 
  -5   5   2      107.16       97.13      3.44 o 
  -4   5   2      577.35      625.69      8.24 o 
  -3   5   2      345.49      392.09      5.86 o 
  -2   5   2     1705.85     1833.42     10.71 o 
  -1   5   2      115.99      111.57      2.76 o 
   0   5   2      286.61      284.97      4.06 o 
   1   5   2       84.28      100.56      2.68 o 
   2   5   2        4.95        8.96      1.04 o 
   3   5   2       19.19       20.27      1.87 o 
   4   5   2       72.14       62.16      3.09 o 
   5   5   2      553.23      542.92     10.76 o 
   6   5   2        6.05        5.18      1.67 o 
   7   5   2        0.35        1.10      1.45 o 
   8   5   2       23.99       25.07      6.42 o 
   9   5   2       75.65       66.55      7.55 o 
  10   5   2       20.20       22.15      5.05 o 
 -11   6   2       70.99       86.21      9.19 o 
 -10   6   2       36.21       44.74      7.60 o 
  -9   6   2       91.76       87.78      8.17 o 
  -8   6   2      109.96      108.32      8.36 o 
  -7   6   2        0.05        2.54      1.54 o 
  -6   6   2      148.22      144.89      6.53 o 
  -5   6   2       33.19       33.87      2.73 o 
  -4   6   2       71.78       82.17      3.19 o 
  -3   6   2      174.31      165.57      3.74 o 
  -2   6   2      225.16      214.65      4.04 o 
  -1   6   2      594.51      556.29      6.50 o 
   0   6   2      486.86      477.80      6.03 o 
   1   6   2      697.44      714.92      7.32 o 
   2   6   2      858.95      896.15      8.76 o 
   3   6   2      279.35      276.85      5.27 o 
   4   6   2      172.20      178.36      4.86 o 
   5   6   2     2068.85     1998.19     18.85 o 
   6   6   2       29.78       26.10      2.65 o 
   7   6   2      536.53      541.75     18.75 o 
   8   6   2      421.90      461.40     18.46 o 
   9   6   2       10.35        2.75     11.00 o 
  10   6   2      112.59      101.56     10.13 o 
 -10   7   2        2.56       -0.77      4.18 o 
  -9   7   2      132.72      143.07     10.44 o 
  -8   7   2       22.25       19.31      3.92 o 
  -7   7   2      107.83       86.37      7.18 o 
  -6   7   2       18.35       14.26      3.98 o 
  -5   7   2       22.47       29.31      3.05 o 
  -4   7   2       13.68        9.09      1.64 o 
  -3   7   2       63.23       52.90      2.48 o 
  -2   7   2       23.53       28.34      1.84 o 
  -1   7   2      281.08      276.75      5.30 o 
   0   7   2        0.22        0.61      0.95 o 
   1   7   2       29.13       32.81      1.98 o 
   2   7   2      226.71      256.14      5.07 o 
   3   7   2       14.28       15.15      1.80 o 
   4   7   2      178.15      161.77      5.93 o 
   5   7   2      661.20      632.53     14.48 o 
   6   7   2      189.55      184.87      8.31 o 
   7   7   2       29.81       34.42      4.93 o 
   8   7   2      116.07      118.79      9.58 o 
   9   7   2        8.69       13.87      5.20 o 
 -10   8   2      424.55      408.53     18.76 o 
  -9   8   2        0.29        1.25      2.25 o 
  -8   8   2       33.50       35.76      9.74 o 
  -7   8   2       17.75       16.42      4.89 o 
  -6   8   2       28.68       41.17      6.82 o 
  -5   8   2      224.43      236.15     10.23 o 
  -4   8   2       48.43       48.19      3.17 o 
  -3   8   2        0.57       -0.73      1.65 o 
  -2   8   2       49.00       51.79      2.25 o 
  -1   8   2       28.66       21.24      1.44 o 
   0   8   2      378.23      394.10      6.18 o 
   1   8   2       57.78       69.63      2.89 o 
   2   8   2       41.66       47.68      2.82 o 
   3   8   2      270.02      258.22      6.94 o 
   4   8   2      207.75      202.43      6.84 o 
   5   8   2       12.11       15.30      2.53 o 
   6   8   2       20.66       15.44      3.48 o 
   7   8   2       70.47       85.39      7.69 o 
   8   8   2       61.70       70.77     10.11 o 
   9   8   2        7.71       11.21      5.51 o 
  -9   9   2      982.23      988.67     51.50 o 
  -8   9   2       20.37       24.95      4.54 o 
  -7   9   2       24.74       28.04      6.01 o 
  -6   9   2      103.96       95.56      9.64 o 
  -5   9   2      112.97      129.75      6.78 o 
  -4   9   2       16.88       15.25      2.80 o 
  -3   9   2      101.20      121.30      4.29 o 
  -2   9   2       16.30       12.85      1.44 o 
  -1   9   2       11.55        6.20      1.12 o 
   0   9   2       44.67       41.28      2.09 o 
   1   9   2       69.06       70.22      3.42 o 
   2   9   2        0.90        1.46      0.90 o 
   3   9   2       14.90       18.15      2.15 o 
   4   9   2        2.43        0.77      1.76 o 
   5   9   2        7.62        5.88      5.17 o 
   6   9   2       25.96       27.36      4.58 o 
   7   9   2      169.69      167.82     10.98 o 
   8   9   2       12.97        8.48      3.15 o 
  -9  10   2       15.19       10.89      3.19 o 
  -8  10   2        4.34        2.17      1.83 o 
  -7  10   2       74.11       69.90      9.01 o 
  -6  10   2        1.96        6.37      4.72 o 
  -5  10   2        0.31       -0.43      1.57 o 
  -4  10   2       73.10       72.72      4.95 o 
  -3  10   2      133.27      123.48      5.00 o 
  -2  10   2       68.30       69.27      3.28 o 
  -1  10   2      288.71      270.54      6.38 o 
   0  10   2      281.15      302.15      7.00 o 
   1  10   2      711.19      733.79     11.47 o 
   2  10   2      122.23      123.61      5.00 o 
   3  10   2       68.25       77.24      5.46 o 
   4  10   2       70.63       66.97      5.47 o 
   5  10   2        6.98        4.90      1.98 o 
   6  10   2        0.37        2.97      4.05 o 
   7  10   2       48.65       43.68      5.88 o 
   8  10   2        0.00       -1.02      2.35 o 
  -8  11   2       41.58       49.20      5.13 o 
  -7  11   2       56.66       70.75     16.72 o 
  -6  11   2        7.39        5.17      2.45 o 
  -5  11   2       14.62       19.05      2.97 o 
  -4  11   2      147.43      139.56     10.29 o 
  -3  11   2        2.87        3.47      1.57 o 
  -2  11   2      141.31      142.98      5.94 o 
  -1  11   2        2.00        2.80      1.50 o 
   0  11   2      205.11      216.28     10.06 o 
   1  11   2      506.31      514.78     11.85 o 
   2  11   2        4.44        3.61      1.57 o 
   3  11   2        1.27        3.00      1.69 o 
   4  11   2       51.04       54.26      9.29 o 
   5  11   2        1.43        1.01      2.93 o 
   6  11   2      166.01      190.12     18.91 o 
   7  11   2        0.76        2.47      3.72 o 
  -7  12   2       11.95       13.49      3.76 o 
  -6  12   2        1.97        3.65      2.25 o 
  -5  12   2       23.45       30.80      8.46 o 
  -4  12   2        9.37       16.91      3.46 o 
  -3  12   2       60.73       59.73      7.11 o 
  -2  12   2       13.87       12.81      2.50 o 
  -1  12   2       44.98       45.97      4.58 o 
   0  12   2       27.38       32.46      6.79 o 
   1  12   2      232.29      252.27     12.71 o 
   2  12   2      314.89      317.40     14.80 o 
   3  12   2        3.33        9.40      4.83 o 
   4  12   2       16.86        8.65      4.73 o 
   5  12   2       48.62       39.72      8.81 o 
   6  12   2        0.28        1.55      3.65 o 
  -5  13   2       13.80       11.70      5.58 o 
  -4  13   2        1.10        5.27      4.90 o 
  -3  13   2      115.79      118.52      8.99 o 
  -2  13   2       94.33      101.75     10.02 o 
  -1  13   2      107.19      115.21      8.85 o 
   0  13   2        1.27        4.28      2.74 o 
   1  13   2       23.04       25.99      4.66 o 
   2  13   2        6.25       11.82      3.61 o 
   3  13   2       83.04       91.81      8.94 o 
   4  13   2       13.41        4.63      4.58 o 
  -3  14   2       20.21        8.13      5.00 o 
  -2  14   2        9.60       11.27      5.25 o 
  -1  14   2       13.72       14.62      4.85 o 
   0  14   2       33.49       43.88      8.85 o 
   1  14   2        0.02        9.39      7.28 o 
   2  14   2       69.57       72.86     11.54 o 
 -11   0   3      163.80      150.28     16.10 o 
  -9   0   3     1638.12     1617.20     45.67 o 
  -7   0   3       13.01       12.38      4.03 o 
  -5   0   3      155.78      131.34      9.23 o 
  -3   0   3       61.01       75.68      4.64 o 
  -1   0   3      163.89      134.78      5.12 o 
   1   0   3     2013.64     2044.97     26.44 o 
   3   0   3     2734.90     3228.58     45.62 o 
   5   0   3      741.54      816.73     28.40 o 
   7   0   3      113.45      142.24     13.80 o 
   9   0   3       48.99       27.40      7.29 o 
  11   0   3       21.22       18.54      6.69 o 
 -12   1   3      108.32      117.55     10.73 o 
 -11   1   3        0.11        2.39      2.29 o 
 -10   1   3        0.76        0.80      2.22 o 
  -9   1   3      334.93      328.04     14.66 o 
  -8   1   3      137.45      133.22      8.78 o 
  -7   1   3      409.00      412.70     14.08 o 
  -6   1   3      332.62      314.07      9.19 o 
  -5   1   3     1823.10     1920.03     24.84 o 
  -4   1   3      164.88      161.76     18.25 o 
  -3   1   3      424.47      442.57      8.51 o 
  -2   1   3     6348.79     6028.06     22.50 o 
  -1   1   3     2173.24     2059.90     12.67 o 
   0   1   3     1455.64     1333.31     15.50 o 
   1   1   3        3.99        2.50      0.75 o 
   2   1   3       78.99       69.72      5.82 o 
   3   1   3      166.60      200.51      6.51 o 
   4   1   3      115.79      154.67      7.92 o 
   5   1   3      219.19      217.74      9.25 o 
   6   1   3       78.57       64.44     10.55 o 
   7   1   3       35.05       40.65      5.41 o 
   8   1   3      237.75      211.65     12.73 o 
   9   1   3       18.56       14.56      4.46 o 
  10   1   3       15.54       11.87      4.36 o 
 -12   2   3      112.13      125.10     11.17 o 
 -11   2   3        3.24        9.26      3.79 o 
 -10   2   3       47.86       49.86     12.05 o 
  -9   2   3      413.64      437.09     21.18 o 
  -8   2   3      919.37      926.63     22.88 o 
  -7   2   3        0.31       -0.03      1.86 o 
  -6   2   3       14.07       13.03      1.15 o 
  -5   2   3        8.53       11.01      1.71 o 
  -4   2   3      729.01      728.42     13.72 o 
  -3   2   3        0.22        3.81      0.96 o 
  -2   2   3     9996.88     9773.58     66.71 o 
  -1   2   3     3366.44     3304.94     13.35 o 
   0   2   3      100.66      110.01      2.33 o 
   1   2   3      118.11       94.45      3.11 o 
   2   2   3      382.99      420.79      6.86 o 
   3   2   3     2323.56     2357.83     23.74 o 
   4   2   3      203.18      204.99      9.04 o 
   5   2   3      187.64      202.95      8.76 o 
   6   2   3      125.87      137.76      8.90 o 
   7   2   3      105.52       85.04     10.27 o 
   8   2   3       59.73       55.46      3.69 o 
   9   2   3        8.47       10.21      5.74 o 
  10   2   3        2.11       -3.49      3.49 o 
 -12   3   3       94.13       94.68     11.94 o 
 -11   3   3       47.68       49.57      6.87 o 
 -10   3   3       30.61       39.69      5.80 o 
  -9   3   3      353.34      347.84     15.21 o 
  -8   3   3      311.74      283.85     12.78 o 
  -7   3   3       59.31       57.83      5.49 o 
  -6   3   3        6.82        7.67      1.10 o 
  -5   3   3        3.00        9.87      0.86 o 
  -4   3   3      248.50      243.40      6.70 o 
  -3   3   3      658.19      676.32      6.23 o 
  -2   3   3      561.39      624.65     10.65 o 
  -1   3   3     2901.23     2987.46     23.79 o 
   0   3   3       12.66       40.32      4.67 o 
   1   3   3      619.00      677.13      7.83 o 
   2   3   3       46.89       54.15      2.90 o 
   3   3   3     1178.95     1201.78     15.49 o 
   4   3   3       52.30       61.74      5.11 o 
   5   3   3      414.17      441.10     11.77 o 
   6   3   3      153.10      139.94      9.02 o 
   7   3   3       25.73       33.59      3.24 o 
   8   3   3       28.93       24.44      4.30 o 
   9   3   3       13.13        9.17      3.45 o 
  10   3   3      140.26      150.11     12.22 o 
 -12   4   3       78.06       84.79     12.46 o 
 -11   4   3       12.63       12.75      4.00 o 
 -10   4   3        6.35        2.07      2.83 o 
  -9   4   3        6.98        6.55      7.18 o 
  -8   4   3      388.29      398.27      8.85 o 
  -7   4   3      207.58      193.93      5.97 o 
  -6   4   3        7.08       11.63      1.05 o 
  -5   4   3       16.99       17.09      1.49 o 
  -4   4   3        6.76        2.16      0.84 o 
  -3   4   3     1229.94     1321.86      9.93 o 
  -2   4   3     2804.92     2868.74     20.47 o 
  -1   4   3      901.92      913.51     11.67 o 
   0   4   3      532.13      548.72     11.57 o 
   1   4   3     2037.19     2169.76     18.68 o 
   2   4   3      540.49      591.82     14.65 o 
   3   4   3       48.19       33.68      2.67 o 
   4   4   3       14.05        9.60      3.89 o 
   5   4   3        0.46        1.21      1.43 o 
   6   4   3      169.18      160.09     12.44 o 
   7   4   3       37.31       34.04      2.79 o 
   8   4   3        0.97        0.98      1.46 o 
   9   4   3       37.46       46.62     11.01 o 
  10   4   3      109.80      134.56     11.59 o 
 -11   5   3       17.46       10.07      5.85 o 
 -10   5   3       35.65       39.34      5.80 o 
  -9   5   3        0.07        2.01      2.44 o 
  -8   5   3       54.59       58.67      3.51 o 
  -7   5   3       81.17       69.29      3.67 o 
  -6   5   3      287.51      278.39      6.62 o 
  -5   5   3      138.63      147.18      4.59 o 
  -4   5   3      233.19      228.64      5.50 o 
  -3   5   3       26.51       27.30      1.63 o 
  -2   5   3      331.74      357.21      6.07 o 
  -1   5   3       12.33       11.03      1.46 o 
   0   5   3      280.56      286.50      5.88 o 
   1   5   3     1391.04     1456.62     13.67 o 
   2   5   3      632.12      682.18      9.36 o 
   3   5   3       22.82       18.28      1.85 o 
   4   5   3      444.66      421.29     13.03 o 
   5   5   3      373.50      374.47     10.87 o 
   6   5   3     1144.65     1103.15     19.08 o 
   7   5   3       20.58       16.30      3.56 o 
   8   5   3       75.33       62.08      7.12 o 
   9   5   3      144.26      173.19     12.45 o 
  10   5   3        6.96       15.57      4.45 o 
 -11   6   3       33.24       31.09      5.60 o 
 -10   6   3        1.10        3.97      2.75 o 
  -9   6   3       12.31       12.82      3.57 o 
  -8   6   3        0.41       -1.14      2.03 o 
  -7   6   3        0.33       -2.11      2.11 o 
  -6   6   3       46.52       46.51      3.77 o 
  -5   6   3        6.04        4.02      1.23 o 
  -4   6   3      208.69      220.74      5.18 o 
  -3   6   3       83.53      116.53      4.06 o 
  -2   6   3      325.36      334.85      5.02 o 
  -1   6   3        3.28        4.81      0.65 o 
   0   6   3      443.80      482.88      8.50 o 
   1   6   3      821.20      850.24     11.36 o 
   2   6   3      345.22      331.93      5.72 o 
   3   6   3      476.60      431.76      7.52 o 
   4   6   3      243.59      241.55      9.86 o 
   5   6   3      533.06      500.72     11.23 o 
   6   6   3      845.27      846.16     17.32 o 
   7   6   3      130.15      128.95      7.14 o 
   8   6   3       62.53       66.18      7.43 o 
   9   6   3       67.36       76.18     10.98 o 
 -11   7   3       10.22       16.79      4.50 o 
 -10   7   3      210.25      213.22     13.35 o 
  -9   7   3       21.83       21.96      4.40 o 
  -8   7   3      166.54      145.21     13.66 o 
  -7   7   3        8.55       10.06      2.71 o 
  -6   7   3      100.87       82.71      6.49 o 
  -5   7   3      158.02      152.54      5.75 o 
  -4   7   3       61.07       56.41      3.34 o 
  -3   7   3       99.63      106.28      3.62 o 
  -2   7   3       30.55       21.66      1.42 o 
  -1   7   3      313.92      308.30      4.99 o 
   0   7   3      159.06      144.73      3.47 o 
   1   7   3        2.55        1.53      0.57 o 
   2   7   3       22.64       24.38      1.90 o 
   3   7   3      116.42      114.92      4.02 o 
   4   7   3       71.27       64.18      4.52 o 
   5   7   3      416.25      429.82     10.32 o 
   6   7   3       10.97        7.82      2.66 o 
   7   7   3       67.41       64.42      5.29 o 
   8   7   3       29.56       26.96      4.99 o 
   9   7   3       49.43       50.60      8.89 o 
 -10   8   3      177.63      188.65     12.69 o 
  -9   8   3        7.56        2.71      2.36 o 
  -8   8   3        2.15        2.10      1.60 o 
  -7   8   3        3.65        5.92      2.50 o 
  -6   8   3        3.49        4.55      2.69 o 
  -5   8   3       41.49       45.58      5.01 o 
  -4   8   3      118.45      116.36      6.16 o 
  -3   8   3       87.59       87.29      3.45 o 
  -2   8   3      298.06      319.98      5.48 o 
  -1   8   3      390.33      382.42      6.14 o 
   0   8   3       40.23       39.47      2.12 o 
   1   8   3       40.02       37.51      2.20 o 
   2   8   3       39.58       38.43      2.43 o 
   3   8   3       73.57       74.85      3.96 o 
   4   8   3      526.62      517.08     10.94 o 
   5   8   3       90.43       88.78      5.86 o 
   6   8   3        9.57        8.19      2.51 o 
   7   8   3       11.87       11.24      3.30 o 
   8   8   3        0.03       -2.60      2.60 o 
  -9   9   3       26.87       40.39      5.86 o 
  -8   9   3        0.21       -1.93      2.15 o 
  -7   9   3        4.02        3.39      1.99 o 
  -6   9   3        6.76        5.01      5.64 o 
  -5   9   3     1040.13      964.40     22.18 o 
  -4   9   3        0.22        1.10      1.13 o 
  -3   9   3      297.34      298.43      6.28 o 
  -2   9   3       86.17       84.17      3.04 o 
  -1   9   3      276.12      271.72      5.33 o 
   0   9   3       20.47       25.74      1.90 o 
   1   9   3        1.84        1.85      0.87 o 
   2   9   3        0.00        1.13      1.01 o 
   3   9   3       28.57       26.74      2.38 o 
   4   9   3       43.96       38.68      4.71 o 
   5   9   3        6.76        4.30      1.95 o 
   6   9   3      111.15      130.53      9.28 o 
   7   9   3        1.61        0.29      1.83 o 
   8   9   3      110.33      126.34     21.14 o 
  -9  10   3        2.14        5.50      2.01 o 
  -8  10   3       50.36       48.72      4.87 o 
  -7  10   3        1.54        1.47      2.80 o 
  -6  10   3      360.00      368.17     14.85 o 
  -5  10   3       12.37       18.73      3.98 o 
  -4  10   3      207.34      194.35      8.57 o 
  -3  10   3       12.78        9.77      1.67 o 
  -2  10   3      116.23      117.04      4.61 o 
  -1  10   3      149.63      137.52      4.09 o 
   0  10   3       25.15       33.53      2.29 o 
   1  10   3       30.45       32.16      2.32 o 
   2  10   3       50.84       47.47      3.54 o 
   3  10   3       98.24      102.01      6.28 o 
   4  10   3        2.25        2.32      2.22 o 
   5  10   3       36.27       34.03      3.69 o 
   6  10   3      134.53      143.67      9.66 o 
   7  10   3       51.64       54.54     10.97 o 
  -8  11   3       13.25       15.70      3.83 o 
  -7  11   3        0.96       -1.87      2.33 o 
  -6  11   3        2.46        8.47      3.77 o 
  -5  11   3      128.10      112.96      8.41 o 
  -4  11   3        2.46        2.80      2.47 o 
  -3  11   3       36.89       42.51      3.76 o 
  -2  11   3       37.63       39.20      3.05 o 
  -1  11   3       16.59       15.46      1.87 o 
   0  11   3      167.71      169.75      8.52 o 
   1  11   3        6.90        8.57      2.85 o 
   2  11   3       12.13        6.05      2.43 o 
   3  11   3       55.42       51.52      6.71 o 
   4  11   3        0.14       -0.11      3.44 o 
   5  11   3       92.27       80.51     12.16 o 
   6  11   3       30.33       17.19      7.11 o 
  -7  12   3       45.07       48.44      6.17 o 
  -6  12   3       29.39       26.22      4.42 o 
  -5  12   3       48.24       46.69      5.81 o 
  -4  12   3        1.85        7.37      7.16 o 
  -3  12   3       11.71       10.89      2.43 o 
  -2  12   3        3.03       -0.44      2.11 o 
  -1  12   3        1.54        0.04      4.20 o 
   0  12   3       24.04       22.06      3.98 o 
   1  12   3        9.96        4.19      2.89 o 
   2  12   3       67.04       71.25     10.27 o 
   3  12   3        4.75        5.81      4.11 o 
   4  12   3        0.31       -0.57      3.17 o 
   5  12   3       18.71       17.15      6.33 o 
  -5  13   3       25.84       23.93      4.47 o 
  -4  13   3       80.63       87.07     13.18 o 
  -3  13   3       29.74       27.31      4.89 o 
  -2  13   3        8.11        5.40      2.15 o 
  -1  13   3        0.21       -1.48      5.73 o 
   0  13   3       85.49       98.33      8.38 o 
   1  13   3       14.21       12.40      3.50 o 
   2  13   3       26.52       31.97      5.33 o 
   3  13   3        0.42       -0.66      2.68 o 
   4  13   3        9.15       12.77      5.46 o 
  -3  14   3       39.15       41.70      9.19 o 
  -2  14   3       96.49      122.41     13.61 o 
  -1  14   3        1.08        4.30      3.13 o 
   0  14   3       16.10       14.59      3.84 o 
   1  14   3       24.52       27.40      6.82 o 
 -12   0   4        0.00       -4.95      4.95 o 
 -10   0   4       37.86       37.88      7.77 o 
  -8   0   4      145.58      164.43     13.55 o 
  -6   0   4       45.92       28.72      4.81 o 
  -4   0   4      455.52      470.74      9.83 o 
  -2   0   4      194.47      182.52      7.21 o 
   0   0   4        7.17        4.14      1.40 o 
   2   0   4     3034.58     3187.72     29.29 o 
   4   0   4      916.81      997.18     29.65 o 
   6   0   4      575.29      594.24     26.86 o 
   8   0   4       15.67       13.60      5.62 o 
  10   0   4       16.14       32.81      8.63 o 
 -12   1   4        8.23        9.86      3.67 o 
 -11   1   4       44.13       46.16      6.37 o 
 -10   1   4       59.30       50.01      6.18 o 
  -9   1   4      662.09      652.48     20.21 o 
  -8   1   4      584.03      586.96     17.81 o 
  -7   1   4       65.22       62.99      2.98 o 
  -6   1   4      329.30      338.53      9.45 o 
  -5   1   4      185.09      187.86      5.07 o 
  -4   1   4      724.53      725.87      8.60 o 
  -3   1   4        0.43        2.48      0.69 o 
  -2   1   4     2253.52     2182.50     13.68 o 
  -1   1   4      372.96      397.16      5.50 o 
   0   1   4      389.94      341.49      5.62 o 
   1   1   4       53.87       47.81      2.56 o 
   2   1   4     1012.61     1097.05     14.12 o 
   3   1   4      570.25      701.86     12.68 o 
   4   1   4       31.40       35.80      3.32 o 
   5   1   4       13.44       17.61      3.44 o 
   6   1   4        1.65        1.21      2.25 o 
   7   1   4      239.14      195.75     11.81 o 
   8   1   4       80.08       85.22      8.48 o 
   9   1   4       77.35       65.23      7.93 o 
  10   1   4       24.21       31.52      9.97 o 
 -12   2   4        1.28       -0.28      2.99 o 
 -11   2   4       31.56       36.12      5.71 o 
 -10   2   4       30.52       25.98      7.54 o 
  -9   2   4      104.00       95.36      7.89 o 
  -8   2   4      101.70      133.76      9.53 o 
  -7   2   4        0.74       -0.05      0.57 o 
  -6   2   4       57.18       48.47      3.74 o 
  -5   2   4        1.37        1.87      1.32 o 
  -4   2   4      290.14      351.10      6.33 o 
  -3   2   4      116.86       85.34      3.26 o 
  -2   2   4       14.75       16.59      1.08 o 
  -1   2   4     4094.63     4002.72     25.48 o 
   0   2   4        5.33        2.46      0.60 o 
   1   2   4     1566.25     1637.91     14.14 o 
   2   2   4      140.50      191.73      7.05 o 
   3   2   4     1057.05     1165.03     13.87 o 
   4   2   4       39.90       32.53      3.89 o 
   5   2   4      143.15      145.36      8.77 o 
   6   2   4      223.67      201.04     11.09 o 
   7   2   4       15.06        9.47      3.10 o 
   8   2   4      104.02       99.08      9.17 o 
   9   2   4       22.98       19.47      4.67 o 
  10   2   4       76.02       79.66      9.29 o 
 -12   3   4       18.35       18.38      4.60 o 
 -11   3   4        1.44        3.39      3.59 o 
 -10   3   4       77.94       64.17      7.07 o 
  -9   3   4        8.66       12.64      3.46 o 
  -8   3   4      276.32      259.85     11.84 o 
  -7   3   4       23.05       27.21      2.06 o 
  -6   3   4      554.68      582.34     17.47 o 
  -5   3   4       22.85       28.71      2.22 o 
  -4   3   4     7763.27     8074.39     45.56 o 
  -3   3   4       37.44       61.55      2.95 o 
  -2   3   4     4104.59     4088.57     26.36 o 
  -1   3   4     2448.77     2487.45     23.64 o 
   0   3   4      804.91      768.39      9.61 o 
   1   3   4     1780.40     1897.23     14.20 o 
   2   3   4      209.65      214.61      7.28 o 
   3   3   4      216.68      242.42      7.32 o 
   4   3   4        1.03        1.09      1.60 o 
   5   3   4      633.77      626.44     14.43 o 
   6   3   4      359.56      346.15     14.81 o 
   7   3   4        9.85       10.39      3.96 o 
   8   3   4        3.62        5.76      3.68 o 
   9   3   4       32.74       35.47      8.47 o 
  10   3   4        9.52       12.19      3.96 o 
 -12   4   4        0.96        7.24      3.29 o 
 -11   4   4       64.46       68.15      7.69 o 
 -10   4   4       67.72       68.68      7.30 o 
  -9   4   4      191.09      186.64     11.04 o 
  -8   4   4      444.98      486.71     16.59 o 
  -7   4   4       16.95       13.11      1.71 o 
  -6   4   4        0.08       -0.24      0.79 o 
  -5   4   4        8.08        5.86      1.12 o 
  -4   4   4       16.39       25.27      1.96 o 
  -3   4   4      347.89      399.28      6.40 o 
  -2   4   4       76.96       70.83      2.06 o 
  -1   4   4       12.67       14.85      2.18 o 
   0   4   4        1.68        7.25      1.75 o 
   1   4   4      240.71      261.63      5.02 o 
   2   4   4        1.23        6.03      1.19 o 
   3   4   4        3.37        1.97      0.96 o 
   4   4   4      190.63      187.66      9.01 o 
   5   4   4      721.01      691.96     15.09 o 
   6   4   4      923.54      897.93     23.15 o 
   7   4   4       50.94       53.81      6.33 o 
   8   4   4        1.70        1.73      2.18 o 
   9   4   4       86.48       92.36      9.51 o 
  10   4   4        7.91       14.74      5.21 o 
 -11   5   4       22.74       31.28      7.25 o 
 -10   5   4       24.48       22.30      4.42 o 
  -9   5   4       18.58       18.32      3.80 o 
  -8   5   4      267.97      282.23     12.88 o 
  -7   5   4       75.81       65.02      3.70 o 
  -6   5   4       95.67       99.91      4.04 o 
  -5   5   4       41.86       40.08      3.46 o 
  -4   5   4        0.19        0.34      0.79 o 
  -3   5   4        0.05        1.51      0.75 o 
  -2   5   4      115.69      105.29      2.63 o 
  -1   5   4       18.77       11.27      1.55 o 
   0   5   4      464.81      464.16      9.80 o 
   1   5   4       36.55       37.52      1.79 o 
   2   5   4        2.23        0.41      0.72 o 
   3   5   4       74.18       81.41      4.21 o 
   4   5   4      172.30      176.75      8.72 o 
   5   5   4      593.15      557.08     13.51 o 
   6   5   4     1084.10     1103.08     19.68 o 
   7   5   4       27.18       34.73      4.12 o 
   8   5   4       12.52       12.31      4.95 o 
   9   5   4       13.07       12.49      4.85 o 
 -11   6   4       46.71       41.10      6.23 o 
 -10   6   4        1.86        3.37      2.22 o 
  -9   6   4        3.69        4.57      3.24 o 
  -8   6   4       85.86       93.65      7.58 o 
  -7   6   4      106.58      110.32      5.92 o 
  -6   6   4       47.25       48.01      2.73 o 
  -5   6   4        7.04        9.45      1.24 o 
  -4   6   4      501.27      494.35      6.89 o 
  -3   6   4      138.32      126.15      3.13 o 
  -2   6   4       84.79       87.30      6.23 o 
  -1   6   4       14.93       12.78      2.49 o 
   0   6   4        1.10        4.82      1.99 o 
   1   6   4      116.92      118.10      3.61 o 
   2   6   4       60.88       59.53      3.07 o 
   3   6   4        9.57        6.41      1.40 o 
   4   6   4      298.67      310.08      9.87 o 
   5   6   4       67.95       70.03      4.24 o 
   6   6   4      215.36      220.25      9.17 o 
   7   6   4        0.18        0.60      1.71 o 
   8   6   4        0.53        0.66      1.98 o 
   9   6   4        3.86       -3.65      3.65 o 
 -11   7   4      102.05      110.30     11.03 o 
 -10   7   4        4.50        6.19      3.18 o 
  -9   7   4       68.05       66.18      7.91 o 
  -8   7   4      128.53      111.92      8.43 o 
  -7   7   4       13.65       13.72      2.44 o 
  -6   7   4      223.19      172.39      5.71 o 
  -5   7   4        0.02        0.86      1.04 o 
  -4   7   4      336.14      313.50      5.79 o 
  -3   7   4       36.66       34.71      2.63 o 
  -2   7   4      194.38      194.18      4.31 o 
  -1   7   4      738.17      681.41      7.91 o 
   0   7   4       83.60       70.70      3.04 o 
   1   7   4       68.34       68.77      2.22 o 
   2   7   4        3.68        2.91      0.91 o 
   3   7   4       42.04       41.33      2.83 o 
   4   7   4       17.76       17.59      2.68 o 
   5   7   4       34.42       29.63      3.47 o 
   6   7   4      124.91      128.15     12.40 o 
   7   7   4      159.33      167.29      8.59 o 
   8   7   4       51.45       60.20      7.13 o 
   9   7   4        6.56        8.86      3.60 o 
 -10   8   4      100.08       98.08      7.20 o 
  -9   8   4        1.75        0.33      2.67 o 
  -8   8   4        5.60        6.14      2.05 o 
  -7   8   4        1.26        0.61      1.82 o 
  -6   8   4       14.52       11.32      1.92 o 
  -5   8   4        1.37        3.20      1.10 o 
  -4   8   4        0.17        6.15      1.90 o 
  -3   8   4       12.83       10.35      1.94 o 
  -2   8   4      169.31      167.52      7.36 o 
  -1   8   4      281.38      267.23      6.82 o 
   0   8   4      150.20      148.68      6.65 o 
   1   8   4      284.85      257.48      3.82 o 
   2   8   4        2.63        3.92      0.84 o 
   3   8   4      734.10      710.74     11.39 o 
   4   8   4      169.42      157.50     13.87 o 
   5   8   4       36.01       27.14      4.44 o 
   6   8   4        3.45        2.60      1.69 o 
   7   8   4       28.37       26.42      3.79 o 
   8   8   4        0.20       -1.90      3.48 o 
 -10   9   4       80.26       80.69      7.51 o 
  -9   9   4       23.16       24.90      3.73 o 
  -8   9   4       21.87       24.63      3.40 o 
  -7   9   4       20.51       19.79      3.06 o 
  -6   9   4        1.97        1.95      1.86 o 
  -5   9   4        5.88        5.80      1.38 o 
  -4   9   4        4.87        2.59      1.11 o 
  -3   9   4      486.70      475.37      8.50 o 
  -2   9   4       37.65       38.37      2.39 o 
  -1   9   4     3464.05     3605.35     54.84 o 
   0   9   4      378.00      381.76      9.20 o 
   1   9   4      158.80      148.04      2.89 o 
   2   9   4        0.85        1.08      0.93 o 
   3   9   4      165.40      170.37      6.57 o 
   4   9   4       11.50       10.91      4.12 o 
   5   9   4       63.30       61.28      6.08 o 
   6   9   4        0.19        0.29      1.80 o 
   7   9   4       10.26       11.47      2.88 o 
  -9  10   4      119.68      128.46      8.01 o 
  -8  10   4        7.97        6.84      2.13 o 
  -7  10   4        0.63        4.40      3.07 o 
  -6  10   4        9.88       10.60      2.35 o 
  -5  10   4       48.01       44.11      5.42 o 
  -4  10   4       16.84       13.85      3.92 o 
  -3  10   4       40.84       30.43      3.55 o 
  -2  10   4      361.49      362.20     10.08 o 
  -1  10   4      315.69      299.48     13.48 o 
   0  10   4       45.28       40.64      5.52 o 
   1  10   4        0.02        0.73      2.27 o 
   2  10   4       31.47       28.20      4.87 o 
   3  10   4        8.54        4.06      4.38 o 
   4  10   4       19.22       13.80      3.87 o 
   5  10   4       53.02       49.75      6.69 o 
   6  10   4        0.17        1.89      4.71 o 
   7  10   4       13.80       -6.25      6.25 o 
  -8  11   4        8.81        9.69      3.28 o 
  -7  11   4        3.21        3.05      4.34 o 
  -6  11   4        3.85        5.77      5.48 o 
  -5  11   4        4.95        4.35      5.03 o 
  -4  11   4       10.82        9.07      2.86 o 
  -3  11   4       17.17       18.96      2.56 o 
  -2  11   4      106.51      103.12      5.78 o 
  -1  11   4      116.61      121.67      8.49 o 
   0  11   4      253.05      268.94     16.04 o 
   1  11   4      166.49      172.01     11.29 o 
   2  11   4        1.34       -3.35      3.35 o 
   3  11   4       15.06       14.93      4.25 o 
   4  11   4       19.15       18.26      4.55 o 
   5  11   4        0.73        2.96      4.35 o 
   6  11   4       20.64       12.96      6.00 o 
  -7  12   4       93.61      105.99      9.13 o 
  -6  12   4        8.97        9.97      3.31 o 
  -5  12   4        6.44        2.72      3.78 o 
  -4  12   4        0.74        2.25     11.48 o 
  -3  12   4        4.46        3.26      2.45 o 
  -2  12   4       57.24       60.11     11.89 o 
  -1  12   4        4.61        4.16      2.10 o 
   0  12   4       85.88       76.69      6.30 o 
   1  12   4        1.91        4.29      2.98 o 
   2  12   4        2.57        4.70      2.54 o 
   3  12   4        1.08       -0.03      3.98 o 
   4  12   4        0.39       -0.26      2.64 o 
   5  12   4       36.08       38.75      9.47 o 
  -5  13   4        0.21        1.04      2.65 o 
  -4  13   4        7.02        8.96      8.32 o 
  -3  13   4       31.47       30.67      4.01 o 
  -2  13   4        6.93       10.43      3.18 o 
  -1  13   4       31.27       35.33      6.64 o 
   0  13   4       24.43       32.49      8.16 o 
   1  13   4       97.90      110.80     16.51 o 
   2  13   4       11.07       19.32      6.84 o 
   3  13   4       14.88       12.77      5.87 o 
  -2  14   4       73.93       92.89      8.35 o 
  -1  14   4       17.05       25.78      4.72 o 
   0  14   4      104.70      124.56     16.01 o 
 -11   0   5      349.48      366.92     24.33 o 
  -9   0   5        1.45       -0.64      3.58 o 
  -7   0   5      474.79      450.15      9.58 o 
  -5   0   5       44.22       42.01      5.25 o 
  -3   0   5      251.45      239.51      6.95 o 
  -1   0   5      160.17      200.88      5.79 o 
   1   0   5      108.98       90.24      6.68 o 
   3   0   5        5.77        4.67      3.00 o 
   5   0   5       16.51       19.83      5.63 o 
   7   0   5       20.53        6.88      4.25 o 
   9   0   5      143.07      128.49     15.88 o 
 -12   1   5        6.13        6.14      2.83 o 
 -11   1   5       53.58       53.10      6.73 o 
 -10   1   5      556.47      567.64     37.00 o 
  -9   1   5       81.65       80.87      7.21 o 
  -8   1   5        6.31        5.38      1.23 o 
  -7   1   5      472.10      460.14      6.17 o 
  -6   1   5       25.23       27.60      1.94 o 
  -5   1   5      641.61      691.53      9.25 o 
  -4   1   5     2783.92     2766.57     36.40 o 
  -3   1   5      471.51      459.40      6.41 o 
  -2   1   5      975.18      986.67     10.08 o 
  -1   1   5       10.34        4.11      0.88 o 
   0   1   5        1.85        1.90      1.14 o 
   1   1   5       28.21       37.51      2.82 o 
   2   1   5      465.01      487.84      9.92 o 
   3   1   5      321.46      345.95      9.52 o 
   4   1   5       24.26       33.57      3.32 o 
   5   1   5       15.54       12.97      3.22 o 
   6   1   5      179.20      143.64      9.78 o 
   7   1   5       58.20       39.40      7.82 o 
   8   1   5        0.01        1.07      2.36 o 
   9   1   5        1.74        1.79      2.68 o 
  10   1   5        0.36        6.26      3.26 o 
 -12   2   5        8.51       15.41      4.22 o 
 -11   2   5        8.49        8.99      3.52 o 
 -10   2   5       80.70       83.12     12.86 o 
  -9   2   5      241.14      248.41     12.38 o 
  -8   2   5      288.46      263.97      5.73 o 
  -7   2   5       15.75       15.99      2.10 o 
  -6   2   5       16.32       11.93      1.75 o 
  -5   2   5      169.07      178.32      5.00 o 
  -4   2   5      577.77      574.59     11.95 o 
  -3   2   5      608.33      621.36      9.40 o 
  -2   2   5       26.94       31.75      1.59 o 
  -1   2   5      738.51      813.14     10.81 o 
   0   2   5     2342.95     2425.73     25.79 o 
   1   2   5        1.23        0.36      0.77 o 
   2   2   5       25.02       28.44      2.47 o 
   3   2   5       24.45       23.95      3.11 o 
   4   2   5        0.06        2.14      1.34 o 
   5   2   5       76.40       67.30      6.33 o 
   6   2   5      147.15      113.64      8.75 o 
   7   2   5      240.53      207.91     12.67 o 
   8   2   5        3.33        1.81      2.32 o 
   9   2   5        8.40       12.61      3.91 o 
  10   2   5        9.79       16.64      4.74 o 
 -12   3   5       62.95       62.77      8.14 o 
 -11   3   5       74.12       74.64      7.94 o 
 -10   3   5       15.55       24.98      5.90 o 
  -9   3   5       36.70       41.54      5.40 o 
  -8   3   5      272.34      247.22      6.19 o 
  -7   3   5      121.63      124.80      4.64 o 
  -6   3   5       27.88       20.73      2.03 o 
  -5   3   5       23.46       27.59      2.61 o 
  -4   3   5      533.43      523.13     10.15 o 
  -3   3   5      938.81     1004.71     12.14 o 
  -2   3   5       33.56       53.78      2.25 o 
  -1   3   5      720.84      703.70     14.29 o 
   0   3   5     1357.72     1538.38     18.75 o 
   1   3   5       29.76       29.89      2.07 o 
   2   3   5      105.89      111.72      3.92 o 
   3   3   5      172.68      179.08      6.86 o 
   4   3   5       82.08       79.37      4.91 o 
   5   3   5       61.36       71.92      6.46 o 
   6   3   5        0.15        2.23      2.19 o 
   7   3   5      635.08      611.86     21.32 o 
   8   3   5        3.31        6.47      3.04 o 
   9   3   5      129.02      140.44     11.78 o 
 -12   4   5       16.00       11.95      4.07 o 
 -11   4   5       25.70       29.31      5.23 o 
 -10   4   5        7.13        6.85      2.80 o 
  -9   4   5        4.69        2.73      2.19 o 
  -8   4   5       38.92       43.96      2.64 o 
  -7   4   5        0.01       -0.24      1.18 o 
  -6   4   5        1.17        0.32      1.11 o 
  -5   4   5      341.89      327.26      7.31 o 
  -4   4   5     1479.60     1571.61     12.32 o 
  -3   4   5     3997.18     4036.33     22.82 o 
  -2   4   5      405.43      410.67      5.12 o 
  -1   4   5      546.35      617.31     13.62 o 
   0   4   5       63.05       52.07      2.04 o 
   1   4   5       75.26       67.69      2.78 o 
   2   4   5      462.16      471.50      9.05 o 
   3   4   5       23.46       21.70      2.33 o 
   4   4   5       35.28       35.94      4.21 o 
   5   4   5      144.61      121.88      8.24 o 
   6   4   5      250.30      220.49     11.99 o 
   7   4   5      108.91      111.29      9.21 o 
   8   4   5        1.53        4.34      2.65 o 
   9   4   5       75.77       85.05      9.30 o 
 -12   5   5       25.51       31.86      6.00 o 
 -11   5   5       66.51       87.76      8.91 o 
 -10   5   5       23.07       29.91      4.93 o 
  -9   5   5       32.98       34.49      5.72 o 
  -8   5   5       31.72       32.18      2.45 o 
  -7   5   5       27.34       24.04      2.11 o 
  -6   5   5       69.12       66.79      3.35 o 
  -5   5   5       58.08       82.39      3.85 o 
  -4   5   5     2685.55     2675.38     21.30 o 
  -3   5   5      367.40      378.64      5.96 o 
  -2   5   5      438.27      453.51     11.79 o 
  -1   5   5       27.39       33.44      9.82 o 
   0   5   5      167.57      161.42      8.29 o 
   1   5   5        0.18        0.55      0.44 o 
   2   5   5        8.79        8.51      1.30 o 
   3   5   5      111.16      113.64      5.75 o 
   4   5   5        4.16        2.61      1.84 o 
   5   5   5       10.64       11.65      3.04 o 
   6   5   5       35.99       37.06      5.12 o 
   7   5   5       10.77        8.92      2.26 o 
   8   5   5      144.17      172.87     12.20 o 
   9   5   5       17.35       13.38      5.39 o 
 -11   6   5       99.20      102.04      8.36 o 
 -10   6   5        2.82        5.82      2.26 o 
  -9   6   5      182.24      192.88      8.89 o 
  -8   6   5      103.84      109.16      5.34 o 
  -7   6   5      137.38      127.38      4.91 o 
  -6   6   5       22.47       21.08      2.05 o 
  -5   6   5       51.20       54.67      3.08 o 
  -4   6   5      554.73      587.03      8.24 o 
  -3   6   5      243.08      273.07      5.01 o 
  -2   6   5       58.57       52.94      6.41 o 
  -1   6   5       20.39       15.36      5.33 o 
   0   6   5       92.00      103.18      9.28 o 
   1   6   5       10.22        8.96      1.07 o 
   2   6   5       24.97       22.79      1.97 o 
   3   6   5       62.64       58.91      3.93 o 
   4   6   5       22.24       18.09      3.13 o 
   5   6   5       22.62       21.76      3.02 o 
   6   6   5       10.12        9.03      2.86 o 
   7   6   5       29.36       24.53      3.52 o 
   8   6   5       50.18       66.06      7.64 o 
   9   6   5       10.44        9.53      7.93 o 
 -11   7   5      208.73      229.42     12.74 o 
 -10   7   5       61.75       71.13      6.02 o 
  -9   7   5        0.63        3.65      1.72 o 
  -8   7   5       85.78       84.37      5.79 o 
  -7   7   5       22.34       18.39      2.35 o 
  -6   7   5      100.53      105.16      4.42 o 
  -5   7   5      130.46      131.86      4.68 o 
  -4   7   5       98.34      104.04      4.38 o 
  -3   7   5      327.73      332.38      5.25 o 
  -2   7   5      592.49      577.32     16.19 o 
  -1   7   5      234.01      229.71     13.92 o 
   0   7   5      130.76      124.03     10.75 o 
   1   7   5        4.32        1.99      2.56 o 
   2   7   5       19.31       16.63      1.73 o 
   3   7   5      195.94      196.52      5.97 o 
   4   7   5      554.91      537.97     13.15 o 
   5   7   5      218.89      208.45      8.81 o 
   6   7   5      121.37      122.41      7.26 o 
   7   7   5      205.50      204.69     11.02 o 
   8   7   5        0.95        0.85      2.18 o 
 -10   8   5       37.77       40.23      4.72 o 
  -9   8   5       43.83       41.62      4.51 o 
  -8   8   5      102.67       93.48      5.81 o 
  -7   8   5      197.58      180.87      7.10 o 
  -6   8   5        2.64        0.79      1.01 o 
  -5   8   5        1.00        1.71      1.00 o 
  -4   8   5       45.62       45.02      2.46 o 
  -3   8   5       35.57       34.65      1.83 o 
  -2   8   5      402.71      397.10     14.17 o 
  -1   8   5      347.43      355.91     13.61 o 
   0   8   5       19.43       18.99      3.64 o 
   1   8   5       77.48       66.88      6.33 o 
   2   8   5        0.80        0.79      0.48 o 
   3   8   5     1340.46     1313.90     16.50 o 
   4   8   5      131.87      137.42      6.86 o 
   5   8   5       59.29       58.54      4.91 o 
   6   8   5       11.74        9.31      2.38 o 
   7   8   5        9.83       10.31      2.52 o 
   8   8   5       23.14       28.89      9.09 o 
 -10   9   5       71.22       63.50      5.08 o 
  -9   9   5        1.75        6.02      2.07 o 
  -8   9   5       29.63       24.99      3.43 o 
  -7   9   5      165.92      170.20      8.14 o 
  -6   9   5        1.69        3.73      1.70 o 
  -5   9   5        7.98        5.07      1.50 o 
  -4   9   5       10.16        9.78      1.18 o 
  -3   9   5        0.64        0.77      0.45 o 
  -2   9   5       10.30       10.08      3.01 o 
  -1   9   5      103.86       96.47     12.07 o 
   0   9   5       24.09       18.25      3.69 o 
   1   9   5       67.81       72.48     13.86 o 
   2   9   5        8.23        4.64      0.85 o 
   3   9   5      145.41      159.36      6.09 o 
   4   9   5      583.10      585.23     14.18 o 
   5   9   5        1.25       -0.89      1.52 o 
   6   9   5       25.56       22.06      4.82 o 
   7   9   5        0.23        2.20      2.54 o 
  -9  10   5       10.43       12.18      4.23 o 
  -8  10   5       11.51       18.00      3.99 o 
  -7  10   5      122.49      133.52      7.41 o 
  -6  10   5       98.39       84.49      5.05 o 
  -5  10   5       28.65       25.56      3.46 o 
  -4  10   5        8.51        4.95      1.38 o 
  -3  10   5       36.58       40.21      2.55 o 
  -2  10   5       54.87       56.46      4.87 o 
  -1  10   5      238.76      232.44     12.34 o 
   0  10   5       13.43       12.08      3.47 o 
   1  10   5        1.42       -0.66      2.41 o 
   2  10   5      599.24      608.08     21.25 o 
   3  10   5      646.80      620.52     22.24 o 
   4  10   5       51.68       40.18      6.08 o 
   5  10   5        3.79        0.94      2.35 o 
   6  10   5        1.65        2.63      3.72 o 
  -8  11   5      171.09      197.81     12.46 o 
  -7  11   5      200.71      173.30     11.37 o 
  -6  11   5        0.64        1.31      2.88 o 
  -5  11   5      217.32      230.15     10.60 o 
  -4  11   5       11.84       12.21      3.69 o 
  -3  11   5      225.29      247.47     10.18 o 
  -2  11   5       85.75       84.16      6.12 o 
  -1  11   5       24.93       25.30      4.59 o 
   0  11   5        3.52        1.05      2.67 o 
   1  11   5       18.01       24.69      4.80 o 
   2  11   5      232.68      250.58     14.39 o 
   3  11   5       85.43       90.47      8.97 o 
   4  11   5        1.21        4.71      3.25 o 
   5  11   5        1.33       -2.90      2.90 o 
  -7  12   5      200.48      196.18     12.44 o 
  -6  12   5      180.39      184.51     11.96 o 
  -5  12   5        9.96        4.97      2.67 o 
  -4  12   5       68.81       70.61      5.59 o 
  -3  12   5       49.01       45.71      4.75 o 
  -2  12   5       22.92       18.76      3.26 o 
  -1  12   5       12.83       14.80      2.94 o 
   0  12   5        0.84        4.44      2.97 o 
   1  12   5       21.02       21.77      4.78 o 
   2  12   5      102.39      115.50     10.39 o 
   3  12   5       13.49       17.43      4.81 o 
   4  12   5      130.19      142.48     12.10 o 
  -5  13   5        0.26       -1.33      2.90 o 
  -4  13   5        2.35       -0.09      2.68 o 
  -3  13   5        9.46       13.61      4.05 o 
  -2  13   5        0.54       -0.09      1.83 o 
  -1  13   5        0.28        1.71      2.07 o 
   0  13   5       69.70       65.96      6.26 o 
   1  13   5       34.43       32.78      7.21 o 
   2  13   5      104.89      101.47     20.69 o 
 -12   0   6       53.52       58.73     10.61 o 
 -10   0   6     2231.86     2440.53     57.41 o 
  -8   0   6       88.48       75.05      4.82 o 
  -6   0   6      265.68      266.18     10.24 o 
  -4   0   6      485.51      440.75      7.83 o 
  -2   0   6        8.87        2.25      0.95 o 
   0   0   6       46.45       54.29      5.00 o 
   2   0   6       22.80       33.19      5.17 o 
   4   0   6        6.92        9.14      4.07 o 
   6   0   6      597.50      590.56     28.92 o 
   8   0   6      222.26      231.61     20.81 o 
 -12   1   6        1.83        7.50      3.35 o 
 -11   1   6     1170.45     1258.96     31.35 o 
 -10   1   6       11.56       11.81      2.07 o 
  -9   1   6       23.88       25.16      1.88 o 
  -8   1   6      111.40      105.79      4.99 o 
  -7   1   6       11.94       19.68      3.05 o 
  -6   1   6       99.61      121.65      4.93 o 
  -5   1   6        4.96        8.70      1.98 o 
  -4   1   6        2.32        4.87      0.70 o 
  -3   1   6      177.83      172.35      3.84 o 
  -2   1   6      156.41      172.29      4.33 o 
  -1   1   6     1764.75     1931.64     15.87 o 
   0   1   6      917.17     1002.06     10.68 o 
   1   1   6       54.43       37.38      2.67 o 
   2   1   6      296.62      280.15      6.94 o 
   3   1   6       89.33      107.02      4.79 o 
   4   1   6      551.23      554.10     16.99 o 
   5   1   6        0.62        1.31      2.05 o 
   6   1   6      364.10      388.08     28.13 o 
   7   1   6        7.70       10.44      3.52 o 
   8   1   6       66.99       87.78     13.47 o 
   9   1   6        0.64       -3.01      3.01 o 
 -12   2   6       27.90       26.26      5.29 o 
 -11   2   6      171.27      198.06     20.02 o 
 -10   2   6      251.33      255.36      9.12 o 
  -9   2   6       33.87       29.72      2.25 o 
  -8   2   6       43.90       50.27      3.75 o 
  -7   2   6       53.33       50.13      3.56 o 
  -6   2   6      202.51      216.38      6.70 o 
  -5   2   6        6.82        8.44      1.55 o 
  -4   2   6       78.28       82.47      2.88 o 
  -3   2   6       24.55       24.99      1.63 o 
  -2   2   6      158.33      197.02      4.61 o 
  -1   2   6       22.75       34.61      2.00 o 
   0   2   6      158.17      180.73      4.93 o 
   1   2   6      196.77      184.34      5.65 o 
   2   2   6       78.55       86.67      3.88 o 
   3   2   6      179.42      186.79      9.08 o 
   4   2   6      560.04      523.41     13.08 o 
   5   2   6      776.58      836.81     22.38 o 
   6   2   6       36.11       37.53      6.98 o 
   7   2   6        0.12       -2.47      2.57 o 
   8   2   6       43.40       40.55      6.51 o 
   9   2   6       38.56       38.18      6.63 o 
 -12   3   6        2.17        3.84      6.99 o 
 -11   3   6       47.76       43.56      6.24 o 
 -10   3   6        0.64        2.72      1.51 o 
  -9   3   6        4.76        4.32      1.22 o 
  -8   3   6      148.27      143.01      5.30 o 
  -7   3   6       20.61       21.27      2.54 o 
  -6   3   6      111.55      127.30      5.42 o 
  -5   3   6      159.03      169.24      5.04 o 
  -4   3   6      320.80      306.05      6.93 o 
  -3   3   6       72.86       98.32      4.43 o 
  -2   3   6     1452.33     1393.62     10.12 o 
  -1   3   6       41.73       47.66      1.95 o 
   0   3   6      857.54      876.26     10.03 o 
   1   3   6     1450.80     1592.82     15.82 o 
   2   3   6        4.25        4.53      1.46 o 
   3   3   6      477.45      508.84     21.90 o 
   4   3   6     1834.11     1802.20     23.77 o 
   5   3   6       68.88       55.18      6.94 o 
   6   3   6      424.87      429.03     17.22 o 
   7   3   6       50.33       45.92      6.34 o 
   8   3   6       60.01       70.30      8.20 o 
   9   3   6       82.02      100.68     10.23 o 
 -12   4   6        1.28        5.15      3.10 o 
 -11   4   6      249.57      259.38     10.54 o 
 -10   4   6       37.40       28.29      4.06 o 
  -9   4   6      458.70      429.08      9.66 o 
  -8   4   6      223.70      223.13      6.90 o 
  -7   4   6      143.04      125.44      5.97 o 
  -6   4   6       29.54       28.43      2.45 o 
  -5   4   6        3.66        2.81      1.01 o 
  -4   4   6     1234.83     1276.04     17.38 o 
  -3   4   6      549.45      592.31      8.43 o 
  -2   4   6      266.14      273.12      7.36 o 
  -1   4   6      314.84      307.92     17.93 o 
   0   4   6       37.21       49.30      1.65 o 
   1   4   6      911.28      940.12     11.06 o 
   2   4   6      105.98      113.27      4.68 o 
   3   4   6        1.28        0.70      1.16 o 
   4   4   6      410.25      427.43     11.47 o 
   5   4   6      141.93      137.00      9.06 o 
   6   4   6        2.11        2.71      2.32 o 
   7   4   6        1.64        5.11      2.44 o 
   8   4   6       62.01       63.43      7.67 o 
   9   4   6        0.29        1.69      3.92 o 
 -12   5   6        9.38        5.76      7.03 o 
 -11   5   6      138.30      137.28      7.97 o 
 -10   5   6       37.50       30.52      3.75 o 
  -9   5   6       11.03        9.20      1.82 o 
  -8   5   6       36.16       27.70      2.34 o 
  -7   5   6       70.51       49.02      3.40 o 
  -6   5   6       33.00       35.44      2.76 o 
  -5   5   6       96.62      106.06      4.23 o 
  -4   5   6     1010.69     1061.75     12.71 o 
  -3   5   6      405.92      419.24      7.59 o 
  -2   5   6        7.13       12.04      3.04 o 
  -1   5   6      268.24      285.44     14.84 o 
   0   5   6        0.93       -4.33      4.33 o 
   1   5   6       37.33       33.73      2.34 o 
   2   5   6       89.01       91.69      4.18 o 
   3   5   6       17.99       11.70      1.84 o 
   4   5   6        8.80       10.34      2.76 o 
   5   5   6      212.07      198.82     10.79 o 
   6   5   6        4.44       -1.01      7.50 o 
   7   5   6        0.00        3.47      1.85 o 
   8   5   6       30.51       21.11      4.79 o 
 -11   6   6        0.19        1.54      2.63 o 
 -10   6   6      146.94      143.48      8.07 o 
  -9   6   6        2.86        9.51      1.85 o 
  -8   6   6       55.04       43.37      3.48 o 
  -7   6   6       15.30        2.29      1.97 o 
  -6   6   6       71.45       92.20      4.01 o 
  -5   6   6       32.99       22.95      2.46 o 
  -4   6   6      891.46      884.99     10.50 o 
  -3   6   6      480.79      470.68     11.29 o 
  -2   6   6       28.64       17.76      4.20 o 
  -1   6   6      124.26      120.88     10.20 o 
   0   6   6       26.48       27.60      5.45 o 
   1   6   6       41.61       30.54      1.43 o 
   2   6   6      110.05      105.68      4.05 o 
   3   6   6       42.72       43.24      3.25 o 
   4   6   6      364.58      335.49     18.01 o 
   5   6   6        0.12       -0.66      1.65 o 
   6   6   6       18.56       13.50      2.77 o 
   7   6   6        0.47        0.69      2.78 o 
   8   6   6       31.95       36.79      6.01 o 
 -11   7   6        6.08        7.79      2.18 o 
 -10   7   6      117.84      128.03      7.84 o 
  -9   7   6       20.07       25.60      5.11 o 
  -8   7   6        8.14       11.15      2.06 o 
  -7   7   6       54.30       38.00      3.27 o 
  -6   7   6       16.25       11.13      1.59 o 
  -5   7   6      778.52      772.58     10.72 o 
  -4   7   6       64.03       68.11      3.53 o 
  -3   7   6     1200.24     1204.49     32.58 o 
  -2   7   6      666.95      622.48     23.40 o 
  -1   7   6      340.95      314.30     17.15 o 
   0   7   6      338.42      335.51     18.19 o 
   1   7   6       47.27       40.86      7.11 o 
   2   7   6       32.12       21.80      1.75 o 
   3   7   6       37.35       36.34      2.85 o 
   4   7   6       24.54       24.64      7.19 o 
   5   7   6        0.30       -1.65      1.80 o 
   6   7   6       31.84       32.83      4.17 o 
   7   7   6       41.46       51.12      5.09 o 
   8   7   6       68.29       66.89      7.85 o 
 -10   8   6       16.10       15.06      3.25 o 
  -9   8   6       17.28       23.39      3.02 o 
  -8   8   6        3.19        3.68      1.61 o 
  -7   8   6       19.98       14.49      2.19 o 
  -6   8   6      334.54      303.63      8.67 o 
  -5   8   6       45.98       45.57      3.33 o 
  -4   8   6       98.99       90.69      3.69 o 
  -3   8   6       54.18       45.50      6.63 o 
  -2   8   6       91.65       92.97      7.24 o 
  -1   8   6        7.34        5.81      2.22 o 
   0   8   6        3.50        5.31      3.36 o 
   1   8   6        5.47        3.17      2.81 o 
   2   8   6       18.53       16.25      1.06 o 
   3   8   6       19.02       15.10      2.35 o 
   4   8   6       26.45       20.69      2.95 o 
   5   8   6        1.89        2.06      1.71 o 
   6   8   6        0.01        5.17      5.61 o 
   7   8   6      129.64      170.03     12.24 o 
 -10   9   6       13.86       21.05      8.30 o 
  -9   9   6        3.04        7.84      3.61 o 
  -8   9   6        1.76        3.26      2.19 o 
  -7   9   6        6.93        8.88      1.91 o 
  -6   9   6        1.19        5.42      1.74 o 
  -5   9   6       49.98       45.73      3.41 o 
  -4   9   6       17.95       19.69      1.72 o 
  -3   9   6       94.59      106.47      6.11 o 
  -2   9   6       89.75       81.67      8.18 o 
  -1   9   6       34.31       25.75      4.35 o 
   0   9   6        5.73        6.83      2.90 o 
   1   9   6       15.28       16.79      4.66 o 
   2   9   6       13.05       14.79      3.92 o 
   3   9   6      104.31       79.37      7.97 o 
   4   9   6        5.79        3.08      2.48 o 
   5   9   6       24.99       24.95      5.07 o 
   6   9   6        0.03        3.27      2.79 o 
  -9  10   6        0.49        0.13      2.59 o 
  -8  10   6        0.03        2.71      2.79 o 
  -7  10   6       34.03       21.61      3.49 o 
  -6  10   6       13.65       11.42      2.86 o 
  -5  10   6       55.13       50.92      5.04 o 
  -4  10   6       27.12       26.27      4.52 o 
  -3  10   6      314.56      314.20     10.95 o 
  -2  10   6      217.29      218.87     12.16 o 
  -1  10   6      122.42      137.70      9.92 o 
   0  10   6        1.27        0.98      2.49 o 
   1  10   6        1.74        0.92      2.34 o 
   2  10   6        0.20        0.30      2.57 o 
   3  10   6        0.18        1.81      2.90 o 
   4  10   6      331.46      324.46     16.98 o 
   5  10   6       18.38       22.86      5.15 o 
   6  10   6       42.00       45.44     12.24 o 
  -8  11   6       13.26        8.40      4.74 o 
  -7  11   6        6.53        3.61      7.73 o 
  -6  11   6        0.13        0.89      1.86 o 
  -5  11   6        9.54        2.47      2.09 o 
  -4  11   6       83.50       89.81      8.93 o 
  -3  11   6       56.37       55.33      5.31 o 
  -2  11   6        0.29       -0.73      1.75 o 
  -1  11   6        0.42       -1.71      2.31 o 
   0  11   6        4.56        2.68      3.23 o 
   1  11   6       15.01       10.70      3.68 o 
   2  11   6        8.59        3.87      3.08 o 
   3  11   6      114.49      109.12     10.19 o 
   4  11   6        3.83        4.99      3.12 o 
   5  11   6       21.38       20.90      5.24 o 
  -6  12   6       74.45       77.49      9.31 o 
  -5  12   6       56.70       59.73      6.04 o 
  -4  12   6       95.88      111.21      7.24 o 
  -3  12   6      103.86      115.22      7.45 o 
  -2  12   6       37.03       38.87      4.71 o 
  -1  12   6       62.69       70.80      8.00 o 
   0  12   6       26.41       25.94     11.56 o 
   1  12   6      126.65      134.72     11.31 o 
   2  12   6        5.73        5.20      3.27 o 
   3  12   6       53.13       54.80      7.83 o 
  -4  13   6      225.80      253.11     14.94 o 
  -3  13   6       27.42       34.24      4.56 o 
  -2  13   6        0.37       -0.20      2.24 o 
  -1  13   6        9.00        7.13      3.49 o 
   0  13   6       33.45       32.80      5.98 o 
   1  13   6        0.97        6.91      8.86 o 
 -11   0   7        0.12        5.13      3.80 o 
  -9   0   7        1.68       -0.06      2.59 o 
  -7   0   7      205.49      211.98     13.81 o 
  -5   0   7      479.92      466.37     17.12 o 
  -3   0   7       14.36        7.51      1.54 o 
  -1   0   7      159.89      172.60      6.52 o 
   1   0   7       23.86       26.17      4.46 o 
   3   0   7      329.88      306.33     17.31 o 
   5   0   7        4.59        0.50      3.55 o 
   7   0   7       15.57       26.16      7.39 o 
   9   0   7       19.82       15.00      6.34 o 
 -12   1   7        1.27        3.42      4.58 o 
 -11   1   7       68.96       75.65      7.78 o 
 -10   1   7        1.86       -1.79      3.57 o 
  -9   1   7      158.59      154.65      6.52 o 
  -8   1   7      113.98      107.73      7.48 o 
  -7   1   7      310.87      282.72     15.31 o 
  -6   1   7     2317.15     2427.99     24.87 o 
  -5   1   7       15.18       15.16      2.05 o 
  -4   1   7      594.30      584.27      8.47 o 
  -3   1   7     1307.16     1296.38     12.55 o 
  -2   1   7     1655.75     1719.38     13.95 o 
  -1   1   7      320.26      286.47      5.83 o 
   0   1   7       72.84       84.06      4.39 o 
   1   1   7        5.79        6.01      1.37 o 
   2   1   7       19.68       21.45      2.59 o 
   3   1   7       89.82       80.51      5.06 o 
   4   1   7      464.94      436.81     15.72 o 
   5   1   7      139.36      135.39      9.57 o 
   6   1   7       20.15       19.79      4.33 o 
   7   1   7        0.59        0.81      8.27 o 
   8   1   7       54.10       70.97      8.64 o 
   9   1   7       26.98       31.81      6.25 o 
 -12   2   7        1.53        5.78      2.95 o 
 -11   2   7      118.71      121.86      9.84 o 
 -10   2   7       31.00       31.45      3.30 o 
  -9   2   7      160.59      164.31      6.87 o 
  -8   2   7       75.46       81.72      4.69 o 
  -7   2   7        0.02        0.11      1.43 o 
  -6   2   7       22.05       20.54      2.95 o 
  -5   2   7      281.89      302.32      6.87 o 
  -4   2   7       62.48       53.99      2.43 o 
  -3   2   7        0.53        1.39      0.64 o 
  -2   2   7       40.91       31.43      2.08 o 
  -1   2   7       17.26       15.12      1.56 o 
   0   2   7      353.81      362.78      6.87 o 
   1   2   7        2.35        3.74      1.05 o 
   2   2   7      214.83      215.71     18.70 o 
   3   2   7       82.99       77.06      4.89 o 
   4   2   7     1126.95     1146.95     25.50 o 
   5   2   7      112.20      115.30      8.79 o 
   6   2   7        4.37        1.13      7.66 o 
   7   2   7       51.53       66.15      7.90 o 
   8   2   7       40.50       56.84     10.48 o 
 -12   3   7       37.71       45.35      6.88 o 
 -11   3   7        8.54       11.52      3.44 o 
 -10   3   7       14.29       11.58      2.32 o 
  -9   3   7       33.59       32.83      2.71 o 
  -8   3   7      197.29      180.60      7.24 o 
  -7   3   7      105.98      110.35      5.37 o 
  -6   3   7        9.86        8.56      2.14 o 
  -5   3   7       68.13       66.51      3.74 o 
  -4   3   7       14.61       14.15      1.98 o 
  -3   3   7      200.29      217.97      4.81 o 
  -2   3   7       37.89       29.50      1.80 o 
  -1   3   7      291.69      290.33      5.56 o 
   0   3   7       73.04       69.20      3.19 o 
   1   3   7     1244.60     1291.26     15.39 o 
   2   3   7       79.28       89.47      4.61 o 
   3   3   7       12.77       16.34      2.52 o 
   4   3   7      180.27      191.60     10.35 o 
   5   3   7      408.63      368.34     15.66 o 
   6   3   7        7.05        6.91      3.02 o 
   7   3   7        7.63       12.66      3.88 o 
   8   3   7       15.05       15.65      4.44 o 
 -12   4   7        8.34       16.67      4.35 o 
 -11   4   7       63.29       72.70      7.73 o 
 -10   4   7        0.34        0.77      1.61 o 
  -9   4   7       57.88       74.21      4.22 o 
  -8   4   7       30.67       28.88      3.12 o 
  -7   4   7        0.59        1.52      1.28 o 
  -6   4   7       59.83       48.62      3.13 o 
  -5   4   7        3.99        3.15      1.37 o 
  -4   4   7       42.26       37.18      3.74 o 
  -3   4   7       77.93       76.55      3.41 o 
  -2   4   7       15.02       20.18      1.82 o 
  -1   4   7       45.49       37.70      3.48 o 
   0   4   7       57.36       59.11      2.17 o 
   1   4   7      269.82      283.85      6.54 o 
   2   4   7       53.89       45.21      3.20 o 
   3   4   7      511.74      488.56     14.85 o 
   4   4   7     1203.00     1163.24     19.50 o 
   5   4   7      280.98      256.68     12.73 o 
   6   4   7        0.61        0.44      2.29 o 
   7   4   7       41.18       45.93      6.52 o 
   8   4   7       54.76       51.39      7.26 o 
 -11   5   7       69.08       64.65      5.49 o 
 -10   5   7       50.56       52.03      4.78 o 
  -9   5   7        8.75        5.70      1.61 o 
  -8   5   7        0.91        2.27      1.17 o 
  -7   5   7       21.89       16.33      2.48 o 
  -6   5   7       52.33       55.36      3.69 o 
  -5   5   7      899.11      883.24      9.13 o 
  -4   5   7      239.86      248.63      5.88 o 
  -3   5   7     1562.57     1506.29     11.81 o 
  -2   5   7        4.95       -0.18      3.14 o 
  -1   5   7      164.21      157.51     11.74 o 
   0   5   7      392.54      384.40     18.86 o 
   1   5   7      312.12      347.96      8.02 o 
   2   5   7       53.68       50.70      4.37 o 
   3   5   7        2.51        1.31      1.10 o 
   4   5   7       67.10       60.58      4.69 o 
   5   5   7       53.84       41.34      5.69 o 
   6   5   7       29.25       30.12      4.85 o 
   7   5   7        2.62        7.27      2.99 o 
   8   5   7       51.54       57.62      7.61 o 
 -11   6   7        9.13        9.50      2.45 o 
 -10   6   7      104.73       90.19      6.41 o 
  -9   6   7       11.11       12.36      2.15 o 
  -8   6   7        0.03        0.58      1.28 o 
  -7   6   7       88.57       83.94      4.52 o 
  -6   6   7       56.20       48.86      3.24 o 
  -5   6   7      790.47      799.89      9.49 o 
  -4   6   7       38.21       47.52      2.41 o 
  -3   6   7      230.20      220.57     14.12 o 
  -2   6   7      233.08      209.73     13.84 o 
  -1   6   7       20.87       15.98      4.48 o 
   0   6   7       69.26       84.66      9.33 o 
   1   6   7      243.74      277.23      6.83 o 
   2   6   7      197.51      190.30      5.57 o 
   3   6   7       25.72       29.56      2.76 o 
   4   6   7       34.70       35.79      4.48 o 
   5   6   7       31.93       29.20      4.53 o 
   6   6   7        0.07        0.75      2.03 o 
   7   6   7        4.79        4.96      2.57 o 
 -11   7   7       34.25       37.34      4.52 o 
 -10   7   7       15.89       12.21      2.65 o 
  -9   7   7      132.69      130.94      6.34 o 
  -8   7   7       18.61       22.77      2.69 o 
  -7   7   7       36.85       60.33      4.19 o 
  -6   7   7       54.90       54.15      3.13 o 
  -5   7   7      147.59      139.18      4.12 o 
  -4   7   7       54.19       51.70      2.09 o 
  -3   7   7     1114.32     1061.45     32.00 o 
  -2   7   7     1177.16     1180.56     33.84 o 
  -1   7   7       84.73       98.32     10.18 o 
   0   7   7       73.04       84.45      9.86 o 
   1   7   7        1.65        3.76      3.06 o 
   2   7   7      383.28      380.76      7.60 o 
   3   7   7       34.19       26.58      3.31 o 
   4   7   7      180.61      180.70      9.38 o 
   5   7   7       25.33       24.17      4.57 o 
   6   7   7        0.32        1.22      1.63 o 
   7   7   7        7.40        4.18      4.63 o 
 -10   8   7       19.19       22.56      3.53 o 
  -9   8   7       36.08       30.53      3.29 o 
  -8   8   7        2.78        2.53      1.35 o 
  -7   8   7       14.47       16.33      2.29 o 
  -6   8   7        0.07        0.62      1.14 o 
  -5   8   7      164.62      171.01      5.10 o 
  -4   8   7       16.07       13.76      3.17 o 
  -3   8   7      116.61      100.94     10.50 o 
  -2   8   7      393.95      385.19     20.46 o 
  -1   8   7       81.14       72.30      9.33 o 
   0   8   7       36.90       36.14      6.82 o 
   1   8   7       29.10       26.58      6.26 o 
   2   8   7       45.78       44.31      8.28 o 
   3   8   7        3.44        9.23      5.05 o 
   4   8   7       44.62       36.99      5.81 o 
   5   8   7       57.35       75.60      8.19 o 
   6   8   7       30.66       24.74      5.16 o 
  -9   9   7       11.03       17.71      5.91 o 
  -8   9   7       19.17       22.11      3.49 o 
  -7   9   7        1.39        2.65      2.12 o 
  -6   9   7        1.12       -0.47      2.96 o 
  -5   9   7        2.08        3.68      2.27 o 
  -4   9   7      298.83      330.90     13.75 o 
  -3   9   7       89.60       82.14     11.80 o 
  -2   9   7        0.44       -0.77      2.24 o 
  -1   9   7       43.88       45.78     13.90 o 
   0   9   7       29.75       27.13      4.88 o 
   1   9   7      443.62      440.42     17.88 o 
   2   9   7      311.88      290.37     15.05 o 
   3   9   7       14.33       10.48      3.60 o 
   4   9   7      120.17      113.71     10.15 o 
   5   9   7        0.15        2.53      2.99 o 
   6   9   7       69.31       75.44      8.70 o 
  -9  10   7        2.14        4.19     11.11 o 
  -8  10   7       30.04       32.52      5.27 o 
  -7  10   7       11.23       10.26      3.59 o 
  -6  10   7       38.95       50.07      5.13 o 
  -5  10   7        5.57        7.62      2.91 o 
  -4  10   7       17.45       19.56      5.64 o 
  -3  10   7       98.30      101.50      6.44 o 
  -2  10   7        8.84       10.95      3.65 o 
  -1  10   7       25.81       26.11      6.45 o 
   0  10   7        2.95        5.41      2.66 o 
   1  10   7      162.83      142.06     10.82 o 
   2  10   7      357.78      397.56     33.35 o 
   3  10   7       30.12       27.53      5.49 o 
   4  10   7       73.56       90.85     17.44 o 
   5  10   7        0.64        0.91      3.00 o 
  -7  11   7        0.12        1.52      2.27 o 
  -6  11   7        0.81        0.84      2.89 o 
  -5  11   7       12.45       13.13      4.10 o 
  -4  11   7        3.03        4.20      2.30 o 
  -3  11   7      125.02      129.49      7.66 o 
  -2  11   7        9.62        5.62      2.70 o 
  -1  11   7       12.81       11.58      4.27 o 
   0  11   7       20.82       18.10      4.46 o 
   1  11   7      265.01      254.90     17.59 o 
   2  11   7      143.32      134.87     16.46 o 
   3  11   7      152.65      180.76     13.40 o 
   4  11   7       11.75       10.99      3.93 o 
  -6  12   7        0.81        2.58      2.83 o 
  -5  12   7        7.57        5.64      3.30 o 
  -4  12   7        9.90        9.73      3.41 o 
  -3  12   7       39.38       34.56      4.34 o 
  -2  12   7       53.68       50.74      5.36 o 
  -1  12   7       11.98        9.87      3.55 o 
   0  12   7        6.46        2.75      2.92 o 
   1  12   7      249.08      261.33     19.28 o 
   2  12   7       82.52       71.57      8.91 o 
  -4  13   7        2.84        1.31      2.87 o 
  -3  13   7       66.34       68.48      8.18 o 
  -2  13   7        8.72       14.23      3.17 o 
  -1  13   7        2.66        6.35      3.09 o 
   0  13   7      119.88      133.98     11.77 o 
 -12   0   8      155.04      152.34     16.39 o 
 -10   0   8       31.78       33.99      7.25 o 
  -8   0   8        2.72        5.35      3.41 o 
  -6   0   8      460.14      509.09     19.63 o 
  -4   0   8      233.54      217.83     11.30 o 
  -2   0   8     2302.85     2233.85    281.97 o 
   0   0   8       27.27       28.56      4.68 o 
   2   0   8      621.89      581.21     23.15 o 
   4   0   8      199.09      188.75     15.48 o 
   6   0   8       51.02       63.73     10.69 o 
   8   0   8       14.96       31.28      8.51 o 
 -12   1   8      349.65      363.15     17.72 o 
 -11   1   8      196.37      206.12     12.53 o 
 -10   1   8       32.32       34.69      5.13 o 
  -9   1   8        3.67        3.97      1.96 o 
  -8   1   8       16.64       15.57      3.04 o 
  -7   1   8       30.17       30.61      3.88 o 
  -6   1   8       71.08       72.80      4.40 o 
  -5   1   8      107.54      104.93      3.19 o 
  -4   1   8        7.70       10.51      1.45 o 
  -3   1   8     1811.03     1839.03     17.88 o 
  -2   1   8        3.25        4.46      1.10 o 
  -1   1   8       11.25        5.26      1.13 o 
   0   1   8      276.09      281.14      6.65 o 
   1   1   8       83.93       82.28      4.67 o 
   2   1   8      541.71      542.29     12.37 o 
   3   1   8      211.70      202.42     10.55 o 
   4   1   8       55.81       53.52      6.05 o 
   5   1   8       24.98       21.16      4.34 o 
   6   1   8        4.58        4.86      3.78 o 
   7   1   8       11.68       21.31      4.93 o 
   8   1   8       17.07       -0.30      7.68 o 
 -12   2   8      508.78      491.20     46.58 o 
 -11   2   8        1.82        2.68      2.50 o 
 -10   2   8       77.03       75.39      7.30 o 
  -9   2   8       75.85       88.00      7.38 o 
  -8   2   8       10.87        9.97      2.79 o 
  -7   2   8       10.18        6.33      2.29 o 
  -6   2   8      164.68      170.64      8.92 o 
  -5   2   8      140.70      124.89      3.34 o 
  -4   2   8       95.62       95.33      3.37 o 
  -3   2   8        1.92        1.50      0.74 o 
  -2   2   8      536.09      571.10     16.02 o 
  -1   2   8      169.12      175.94      4.88 o 
   0   2   8       11.31       14.95      1.62 o 
   1   2   8      422.82      403.06     11.12 o 
   2   2   8       28.24       31.52      4.01 o 
   3   2   8       65.36       65.10      6.04 o 
   4   2   8       69.99       55.15      6.08 o 
   5   2   8       73.67       66.57     10.52 o 
   6   2   8       25.32       25.09      4.77 o 
   7   2   8      101.55      109.14     17.03 o 
   8   2   8       52.97       53.80     10.12 o 
 -12   3   8      254.88      275.47     17.69 o 
 -11   3   8      100.14       83.00      8.16 o 
 -10   3   8       63.87       65.91      5.19 o 
  -9   3   8      140.10      138.36      9.14 o 
  -8   3   8      164.04      155.04     16.64 o 
  -7   3   8      102.22      100.76      7.71 o 
  -6   3   8        4.27        4.77      1.68 o 
  -5   3   8      104.28      108.55      4.75 o 
  -4   3   8        6.90        5.64      1.60 o 
  -3   3   8      212.33      241.49      5.36 o 
  -2   3   8       14.82       13.26      1.39 o 
  -1   3   8       90.00       96.07      3.80 o 
   0   3   8      117.39      112.85      4.81 o 
   1   3   8      114.14      108.36      4.85 o 
   2   3   8        8.12        6.40      2.20 o 
   3   3   8        9.79       11.45      2.15 o 
   4   3   8        8.30        9.55      3.02 o 
   5   3   8      133.40      112.34      8.90 o 
   6   3   8       17.16       23.17      4.56 o 
   7   3   8        3.98        3.25      2.83 o 
   8   3   8        2.75        8.29      3.21 o 
 -12   4   8        5.47        7.55      3.41 o 
 -11   4   8        8.74       11.78      3.63 o 
 -10   4   8        2.89        5.51      1.79 o 
  -9   4   8      129.74      118.32      9.21 o 
  -8   4   8        4.90       12.89      4.73 o 
  -7   4   8      155.54      135.18     13.07 o 
  -6   4   8      290.49      291.59     10.38 o 
  -5   4   8       33.17       31.08      3.20 o 
  -4   4   8       14.10       21.82      1.81 o 
  -3   4   8       56.93       54.56      2.58 o 
  -2   4   8       25.60       27.02      2.78 o 
  -1   4   8      117.50      126.88      3.53 o 
   0   4   8       20.17       25.20      2.75 o 
   1   4   8        8.20        6.59      1.11 o 
   2   4   8        2.90        1.93      1.04 o 
   3   4   8      109.57      116.89      5.91 o 
   4   4   8       25.32       25.12      4.21 o 
   5   4   8      100.50       93.94     11.88 o 
   6   4   8       19.62       13.56      3.61 o 
   7   4   8        0.20       -2.42      2.42 o 
 -11   5   8        0.01       -2.38      2.38 o 
 -10   5   8       49.08       49.12      4.59 o 
  -9   5   8       32.43       34.02      3.10 o 
  -8   5   8       94.85       82.87      5.33 o 
  -7   5   8      140.60      131.81      7.64 o 
  -6   5   8      285.98      276.81      8.30 o 
  -5   5   8        3.30        2.67      1.07 o 
  -4   5   8        0.72        1.87      0.87 o 
  -3   5   8      748.44      708.34     10.76 o 
  -2   5   8        0.17        0.62      3.15 o 
  -1   5   8      262.62      263.32     15.95 o 
   0   5   8       90.51       95.30      2.66 o 
   1   5   8       11.58       16.90      1.63 o 
   2   5   8      115.01      119.05      5.01 o 
   3   5   8        1.05       -0.40      1.35 o 
   4   5   8       47.86       34.74      4.70 o 
   5   5   8       66.23       58.33      6.43 o 
   6   5   8       10.46       10.59      3.36 o 
   7   5   8       10.50        3.97      2.92 o 
 -11   6   8       23.41       23.82      4.70 o 
 -10   6   8       10.39        8.54      2.22 o 
  -9   6   8       63.90       54.40      4.05 o 
  -8   6   8       12.67        2.32      1.60 o 
  -7   6   8      118.32      117.50      9.87 o 
  -6   6   8      470.88      474.96     10.62 o 
  -5   6   8     2104.19     2105.97     18.93 o 
  -4   6   8       29.85       33.03      2.05 o 
  -3   6   8      618.05      564.48     23.45 o 
  -2   6   8      580.72      560.63     23.56 o 
  -1   6   8       40.21       31.89      6.24 o 
   0   6   8       98.14      108.54     11.27 o 
   1   6   8      227.00      206.45      4.24 o 
   2   6   8       86.30       72.08      3.58 o 
   3   6   8       23.37       22.08      3.22 o 
   4   6   8      134.38      128.39      8.43 o 
   5   6   8        2.60        4.60      2.51 o 
   6   6   8       27.40       24.81      4.61 o 
   7   6   8       11.07       11.35      6.06 o 
 -11   7   8       42.74       33.98      6.90 o 
 -10   7   8        6.31        0.21      2.04 o 
  -9   7   8       17.16       20.97      2.66 o 
  -8   7   8       13.54       13.10      2.10 o 
  -7   7   8       52.59       44.07      3.88 o 
  -6   7   8      599.96      583.16     30.11 o 
  -5   7   8      636.09      659.53     15.81 o 
  -4   7   8       95.46       88.00      8.01 o 
  -3   7   8        0.07       -2.19      4.18 o 
  -2   7   8       85.48       79.72      9.46 o 
  -1   7   8       23.98       19.83      5.09 o 
   0   7   8       56.53       52.36      8.31 o 
   1   7   8        0.98       -1.97      3.74 o 
   2   7   8      172.98      140.80      5.93 o 
   3   7   8      110.08      120.42      6.84 o 
   4   7   8        3.05        0.70      3.90 o 
   5   7   8      298.43      331.87     25.75 o 
   6   7   8       38.32       49.99      6.86 o 
 -10   8   8      114.55      123.90      9.77 o 
  -9   8   8       18.61       14.99      2.97 o 
  -8   8   8       22.61       22.92      3.46 o 
  -7   8   8       13.93       14.34      3.49 o 
  -6   8   8      372.21      356.86     15.06 o 
  -5   8   8      249.78      249.59      8.30 o 
  -4   8   8       19.18       19.54      5.16 o 
  -3   8   8        3.33        0.48      4.03 o 
  -2   8   8        8.50        1.67      4.30 o 
  -1   8   8       42.03       30.13      6.82 o 
   0   8   8        8.42       15.51      5.52 o 
   1   8   8       68.70       56.25      9.26 o 
   2   8   8      171.58      157.80     15.82 o 
   3   8   8       12.82        9.43      4.91 o 
   4   8   8       12.14        8.00      4.76 o 
   5   8   8        6.89        5.20      3.40 o 
   6   8   8        0.03        0.50      3.39 o 
  -9   9   8        0.07        0.92      2.75 o 
  -8   9   8       35.27       33.55      5.17 o 
  -7   9   8        0.42        1.58      2.24 o 
  -6   9   8       21.11       17.12      3.99 o 
  -5   9   8       37.03       38.31      5.50 o 
  -4   9   8        1.80        1.58      2.56 o 
  -3   9   8      137.43      128.29      9.47 o 
  -2   9   8        1.64       -1.35      3.71 o 
  -1   9   8       39.21       36.25      7.61 o 
   0   9   8        1.08        3.69      3.85 o 
   1   9   8      210.75      199.28     17.53 o 
   2   9   8        8.77        8.94      3.46 o 
   3   9   8       12.31       21.47      4.70 o 
   4   9   8        8.78        3.86      2.72 o 
   5   9   8       22.01       17.35      4.86 o 
  -8  10   8        7.62        9.24      3.30 o 
  -7  10   8        9.94        8.64      3.38 o 
  -6  10   8       66.83       63.87      7.29 o 
  -5  10   8      103.65      103.01      8.96 o 
  -4  10   8        0.04        1.28      1.62 o 
  -3  10   8      114.59      135.90     10.24 o 
  -2  10   8        1.94       -0.66      7.55 o 
  -1  10   8       42.59       45.42     12.37 o 
   0  10   8       73.87       61.96      7.42 o 
   1  10   8       14.20        8.75      5.29 o 
   2  10   8       21.13       20.15      4.79 o 
   3  10   8        0.17       -2.68      2.68 o 
   4  10   8       17.46       14.15      4.39 o 
  -7  11   8       21.98       21.80      4.63 o 
  -6  11   8       17.31       18.42      4.50 o 
  -5  11   8       29.13       51.04      6.81 o 
  -4  11   8        5.79       11.43      3.20 o 
  -3  11   8       57.86       67.12      5.71 o 
  -2  11   8       43.42       51.75      7.58 o 
  -1  11   8        8.41       12.18      3.80 o 
   0  11   8        0.05        0.81      2.32 o 
   1  11   8      187.93      172.96     12.88 o 
   2  11   8       73.49       72.62      8.74 o 
   3  11   8       27.38       27.18      5.58 o 
  -5  12   8      352.70      377.90     18.41 o 
  -4  12   8       15.31       23.98      6.51 o 
  -3  12   8       10.11        6.94      2.32 o 
  -2  12   8       30.79       40.48      6.42 o 
  -1  12   8        3.51        6.74      5.08 o 
   0  12   8      191.73      214.11     14.55 o 
   1  12   8      223.99      213.78     14.88 o 
 -11   0   9        8.26       11.81      5.09 o 
  -9   0   9        0.00       -0.80      2.71 o 
  -7   0   9      358.33      347.55     17.69 o 
  -5   0   9       18.63       14.71      1.88 o 
  -3   0   9       22.37       33.42      4.85 o 
  -1   0   9       10.95        7.49      1.92 o 
   1   0   9       21.45       16.90      4.37 o 
   3   0   9     2257.48     2286.98     51.68 o 
   5   0   9      177.59      193.15     17.26 o 
   7   0   9        1.65       -2.23      4.22 o 
 -12   1   9        9.38        9.00      4.62 o 
 -11   1   9        6.94        6.01      2.69 o 
 -10   1   9        7.97        6.05      3.39 o 
  -9   1   9      136.66      124.03      8.67 o 
  -8   1   9       20.11       23.07      3.71 o 
  -7   1   9      103.70       85.21      6.26 o 
  -6   1   9       22.36       23.61      2.65 o 
  -5   1   9       47.96       50.83      2.65 o 
  -4   1   9       68.48       74.10      4.13 o 
  -3   1   9       28.02       28.58      3.02 o 
  -2   1   9      120.47      127.29      4.42 o 
  -1   1   9      182.53      190.28     10.21 o 
   0   1   9       90.16      101.88      6.34 o 
   1   1   9      601.49      610.26     12.90 o 
   2   1   9     2917.65     2938.42     38.64 o 
   3   1   9      467.21      486.99     16.99 o 
   4   1   9       40.84       36.49      5.37 o 
   5   1   9        6.83        5.96      3.05 o 
   6   1   9       20.31       20.98      3.80 o 
   7   1   9        0.13        1.16      2.52 o 
 -12   2   9      218.20      227.88     13.95 o 
 -11   2   9       29.64       32.49      5.42 o 
 -10   2   9       28.68       29.76      4.81 o 
  -9   2   9        4.28        3.44      2.34 o 
  -8   2   9      851.28      816.61     20.49 o 
  -7   2   9      279.24      291.51     20.22 o 
  -6   2   9     1390.71     1348.52     18.61 o 
  -5   2   9      105.46      111.58      4.96 o 
  -4   2   9      542.54      496.00      8.70 o 
  -3   2   9        4.71        3.42      1.31 o 
  -2   2   9        9.50        9.35      1.49 o 
  -1   2   9       16.61       14.48      1.83 o 
   0   2   9       45.05       47.75      4.51 o 
   1   2   9      264.16      254.64     12.45 o 
   2   2   9      153.27      139.75      6.60 o 
   3   2   9      239.23      238.53     23.49 o 
   4   2   9       66.29       75.14      7.34 o 
   5   2   9        2.45        2.96      2.03 o 
   6   2   9       64.93       77.71      8.40 o 
   7   2   9        4.88        7.23      3.29 o 
 -12   3   9      162.95      167.51     16.33 o 
 -11   3   9        1.36        1.52      2.26 o 
 -10   3   9        4.76        0.30      2.33 o 
  -9   3   9       59.60       60.00      8.41 o 
  -8   3   9      223.81      229.55     13.37 o 
  -7   3   9       41.76       40.24      4.44 o 
  -6   3   9        8.77       28.90      5.78 o 
  -5   3   9      130.24      140.49      4.83 o 
  -4   3   9      325.80      335.11      7.03 o 
  -3   3   9       53.81       64.30      3.30 o 
  -2   3   9       31.67       25.54      2.34 o 
  -1   3   9        0.29       -0.07      0.82 o 
   0   3   9       22.02       17.84      3.63 o 
   1   3   9       23.91       24.08      3.40 o 
   2   3   9      179.98      158.27      8.75 o 
   3   3   9      378.38      388.75     15.08 o 
   4   3   9        3.07        0.69      5.91 o 
   5   3   9        8.36        7.14      3.19 o 
   6   3   9       15.48       14.13      3.84 o 
   7   3   9       34.85       30.10      7.28 o 
 -12   4   9       96.76       93.42      9.17 o 
 -11   4   9       23.62       29.78      5.26 o 
 -10   4   9       49.61       53.69      6.21 o 
  -9   4   9        1.28       -0.14      1.82 o 
  -8   4   9       35.78       41.18      4.02 o 
  -7   4   9       26.73       26.80      3.62 o 
  -6   4   9        2.40        2.99      4.05 o 
  -5   4   9      267.26      257.59      7.26 o 
  -4   4   9      108.70      100.60      4.10 o 
  -3   4   9       46.39       41.40      2.41 o 
  -2   4   9       11.19       13.23      1.35 o 
  -1   4   9      408.49      391.81      7.14 o 
   0   4   9      112.18      117.17      6.12 o 
   1   4   9      115.29      127.89      5.35 o 
   2   4   9       96.11      106.75      5.62 o 
   3   4   9       36.19       43.12      9.68 o 
   4   4   9       26.63       27.06      4.46 o 
   5   4   9       24.15       26.47      4.71 o 
   6   4   9       41.09       48.70      6.60 o 
   7   4   9       36.84       37.73      9.03 o 
 -11   5   9        8.78       10.49      3.30 o 
 -10   5   9       58.83       53.32      6.29 o 
  -9   5   9       12.17        7.19      2.50 o 
  -8   5   9       12.12       13.51      2.96 o 
  -7   5   9        6.66        7.06      2.09 o 
  -6   5   9       31.57       31.36      2.87 o 
  -5   5   9      245.60      252.92      9.03 o 
  -4   5   9      844.08      858.53     14.42 o 
  -3   5   9       58.58       49.33      3.16 o 
  -2   5   9        9.53        7.88      2.04 o 
  -1   5   9      234.51      206.81      6.29 o 
   0   5   9       11.82       12.13      1.20 o 
   1   5   9      168.57      139.04      4.85 o 
   2   5   9      158.84      146.47      5.80 o 
   3   5   9      232.46      229.01     10.81 o 
   4   5   9        5.10        7.29      4.24 o 
   5   5   9      110.19      118.78      9.30 o 
   6   5   9        5.46        3.74      4.55 o 
 -11   6   9       15.78       18.57      4.10 o 
 -10   6   9       45.80       51.19     11.59 o 
  -9   6   9       81.56       79.70      5.62 o 
  -8   6   9        6.87        8.94      3.64 o 
  -7   6   9       10.82        9.66      2.37 o 
  -6   6   9       10.77       34.42      5.25 o 
  -5   6   9       34.01       35.13      2.59 o 
  -4   6   9      444.31      431.08     10.16 o 
  -3   6   9      329.58      334.85     18.83 o 
  -2   6   9       81.75       63.84      8.53 o 
  -1   6   9       48.91       43.05      7.35 o 
   0   6   9        6.29       11.37      4.32 o 
   1   6   9        2.51        3.66      4.76 o 
   2   6   9       13.11        6.66      2.37 o 
   3   6   9      245.42      238.04     10.54 o 
   4   6   9       18.84       23.82      6.36 o 
   5   6   9        5.23       -2.42      3.89 o 
   6   6   9      155.36      183.77     20.26 o 
 -10   7   9       46.67       37.48      7.92 o 
  -9   7   9       17.68       24.99      3.38 o 
  -8   7   9       37.02       39.63      3.87 o 
  -7   7   9        3.50        5.80      3.15 o 
  -6   7   9        1.92        2.57      1.27 o 
  -5   7   9      179.30      186.19      6.42 o 
  -4   7   9       48.96       38.32      7.21 o 
  -3   7   9       71.16       61.51      8.61 o 
  -2   7   9      397.83      365.16     20.72 o 
  -1   7   9      209.16      220.20     16.53 o 
   0   7   9       47.74       57.39      9.02 o 
   1   7   9       90.54      109.89     12.70 o 
   2   7   9       21.23       21.12      6.93 o 
   3   7   9        3.04        8.98      5.05 o 
   4   7   9       15.23       25.83      7.92 o 
   5   7   9      131.98      138.17     17.31 o 
   6   7   9      138.43      185.96     20.84 o 
 -10   8   9       29.68       33.09      7.88 o 
  -9   8   9        5.75        3.93      2.55 o 
  -8   8   9      167.54      166.24     22.32 o 
  -7   8   9        0.28       -1.02      2.61 o 
  -6   8   9      303.32      287.31     19.45 o 
  -5   8   9       75.25       31.67     22.95 o 
  -4   8   9       17.03       17.52      4.97 o 
  -3   8   9       62.57       71.91      9.80 o 
  -2   8   9       43.54       54.03      8.70 o 
  -1   8   9      134.71      127.49     13.30 o 
   0   8   9       27.65       28.77      6.93 o 
   1   8   9        0.31        0.40      3.99 o 
   2   8   9        0.56        4.28      4.51 o 
   3   8   9        0.20       -3.17      4.27 o 
   4   8   9        0.25        2.01      4.28 o 
   5   8   9       18.14       23.02      5.18 o 
  -9   9   9        0.32       -1.34      4.67 o 
  -8   9   9        6.89        9.58      3.21 o 
  -7   9   9       22.22       19.10      5.38 o 
  -6   9   9      142.72      163.62     11.09 o 
  -5   9   9        1.78        2.15      2.44 o 
  -4   9   9       43.00       38.24      7.50 o 
  -3   9   9        8.27       16.21      5.03 o 
  -2   9   9       25.78       11.33      4.96 o 
  -1   9   9        0.49        3.75      3.39 o 
   0   9   9        9.71        8.37      4.74 o 
   1   9   9       14.84       23.79      6.85 o 
   2   9   9        1.91        2.45      3.89 o 
   3   9   9       59.51       77.07     12.83 o 
   4   9   9       40.03       39.10      6.51 o 
  -8  10   9       24.13       28.34      5.14 o 
  -7  10   9       11.93        9.16      3.55 o 
  -6  10   9       15.60       25.72      5.05 o 
  -5  10   9      212.96      222.35     16.56 o 
  -4  10   9        4.52        3.28      3.77 o 
  -3  10   9       13.34       13.94      4.00 o 
  -2  10   9       13.15       10.51      3.59 o 
  -1  10   9        0.21        1.91      3.03 o 
   0  10   9       27.30       22.48      5.13 o 
   1  10   9        0.14       -3.36      3.36 o 
   2  10   9       36.58       38.78      6.46 o 
   3  10   9       46.20       50.16     12.92 o 
  -7  11   9       20.09       14.72      4.28 o 
  -6  11   9       17.89       24.52      7.65 o 
  -5  11   9      153.71      165.50     19.03 o 
  -4  11   9        0.25       -0.23      2.58 o 
  -3  11   9        0.04       -2.75      2.80 o 
  -2  11   9       12.18       16.83      4.68 o 
  -1  11   9        2.03        7.32      3.57 o 
   0  11   9       69.31       78.34      9.04 o 
   1  11   9        0.27        0.08      2.88 o 
   2  11   9       47.26       60.51      8.27 o 
  -4  12   9       10.27       10.43      3.85 o 
  -3  12   9        0.29        0.99      2.95 o 
  -2  12   9       84.33       95.57      9.93 o 
  -1  12   9      112.25      129.63     11.57 o 
   0  12   9       16.56       12.69      4.32 o 
 -12   0  10        0.03       -1.54      3.63 o 
 -10   0  10        5.15        1.60      3.18 o 
  -8   0  10      117.96      118.39     11.24 o 
  -6   0  10      207.42      217.80      7.85 o 
  -4   0  10     1093.50     1182.83     20.68 o 
  -2   0  10       61.00       41.77      3.96 o 
   0   0  10        0.13       -0.65      2.66 o 
   2   0  10     1075.99     1046.16     34.50 o 
   4   0  10       19.59       20.38      6.04 o 
   6   0  10       62.38       60.65     11.13 o 
 -12   1  10       63.33       62.63      7.45 o 
 -11   1  10        1.37        1.75      2.11 o 
 -10   1  10        2.81        1.98      2.02 o 
  -9   1  10       57.81       52.72      5.79 o 
  -8   1  10        0.88       -0.05      1.80 o 
  -7   1  10        0.73        1.38      1.73 o 
  -6   1  10       27.54       26.53      2.00 o 
  -5   1  10       64.81       66.37      3.48 o 
  -4   1  10       79.12       91.43      5.74 o 
  -3   1  10        7.94        7.75      2.34 o 
  -2   1  10       41.47       39.27      3.90 o 
  -1   1  10       90.99       88.11      4.70 o 
   0   1  10      198.22      191.80      7.20 o 
   1   1  10       24.43       27.47      4.02 o 
   2   1  10       35.88       36.22      7.17 o 
   3   1  10      123.31      128.38      9.21 o 
   4   1  10       25.78       25.16      4.61 o 
   5   1  10       33.19       18.20      4.41 o 
   6   1  10        0.09        0.54      2.28 o 
   7   1  10      311.05      389.61     20.13 o 
 -12   2  10       11.52       14.93      4.07 o 
 -11   2  10       32.54       31.83      5.06 o 
 -10   2  10        0.08        1.55      2.04 o 
  -9   2  10       37.54       32.15      5.53 o 
  -8   2  10       78.75       83.33      6.68 o 
  -7   2  10       37.59       40.56      4.49 o 
  -6   2  10      162.34      154.35      4.61 o 
  -5   2  10      220.17      228.48      7.39 o 
  -4   2  10      475.28      488.98     10.69 o 
  -3   2  10        9.99        8.20      1.54 o 
  -2   2  10      129.62      121.14      5.06 o 
  -1   2  10        9.92        6.64      2.37 o 
   0   2  10      116.67      124.27      7.70 o 
   1   2  10        0.27       -0.04      1.26 o 
   2   2  10      160.65      158.79      9.53 o 
   3   2  10       49.97       41.79      5.47 o 
   4   2  10        4.75        7.16      2.56 o 
   5   2  10      134.21      138.80      8.74 o 
   6   2  10       54.15       76.68      8.65 o 
 -12   3  10        5.51        4.11      4.19 o 
 -11   3  10       85.72       98.10      8.83 o 
 -10   3  10        2.69        4.99      2.63 o 
  -9   3  10       17.61       19.19      3.68 o 
  -8   3  10      168.10      167.85     16.65 o 
  -7   3  10      165.10      180.22      9.02 o 
  -6   3  10       79.25       77.47      4.39 o 
  -5   3  10      326.36      323.23     18.59 o 
  -4   3  10      336.22      332.95      8.22 o 
  -3   3  10       16.15       19.24      1.96 o 
  -2   3  10       60.35       54.75      3.26 o 
  -1   3  10       21.97       25.07      2.98 o 
   0   3  10      199.82      203.94      9.31 o 
   1   3  10       64.81       61.09      5.54 o 
   2   3  10      222.59      208.68     10.82 o 
   3   3  10       10.32        8.91      2.82 o 
   4   3  10      133.96      145.58      8.24 o 
   5   3  10        1.40        1.27      4.40 o 
   6   3  10       21.99       17.84      4.50 o 
 -11   4  10       15.17       14.44      4.23 o 
 -10   4  10        1.89        1.29      2.10 o 
  -9   4  10      214.52      199.62     10.85 o 
  -8   4  10      123.84      127.38      8.09 o 
  -7   4  10      254.51      238.28     10.20 o 
  -6   4  10       42.68       44.21      4.33 o 
  -5   4  10     1214.06     1211.02     15.98 o 
  -4   4  10      442.24      441.08      9.29 o 
  -3   4  10        1.63       -0.46      0.84 o 
  -2   4  10       31.80       32.84      2.28 o 
  -1   4  10        3.66        4.19      1.72 o 
   0   4  10      294.26      275.37      7.69 o 
   1   4  10       76.67       92.60      7.69 o 
   2   4  10      421.55      442.40     11.84 o 
   3   4  10       23.69       26.87      4.26 o 
   4   4  10       16.96       18.81      4.19 o 
   5   4  10        0.36        2.38      2.19 o 
   6   4  10        9.51        5.41      6.77 o 
 -11   5  10        0.40       -2.53      2.53 o 
 -10   5  10       87.27       88.30      7.81 o 
  -9   5  10        0.16        2.32      2.05 o 
  -8   5  10       12.19       32.87     22.72 o 
  -7   5  10        0.65        0.26      1.45 o 
  -6   5  10        7.61       12.24      2.43 o 
  -5   5  10      383.68      404.32     11.26 o 
  -4   5  10      102.19       98.33      5.16 o 
  -3   5  10        2.66        2.71      1.00 o 
  -2   5  10       19.18       13.40      1.93 o 
  -1   5  10       93.04      108.17      5.35 o 
   0   5  10       41.31       28.00      1.76 o 
   1   5  10      101.29       90.87      5.72 o 
   2   5  10        7.10       11.78      2.48 o 
   3   5  10       77.36       66.73      8.17 o 
   4   5  10        8.13        3.36      2.39 o 
   5   5  10       80.38       85.83     13.49 o 
   6   5  10        0.02       -5.18      5.41 o 
 -11   6  10        1.57        7.11      4.25 o 
 -10   6  10       97.30      113.43      8.79 o 
  -9   6  10       45.54       46.55      5.43 o 
  -8   6  10        6.71       16.30      3.06 o 
  -7   6  10       30.94       33.76      3.88 o 
  -6   6  10       24.62       24.93      4.88 o 
  -5   6  10       56.17       51.61      3.83 o 
  -4   6  10      275.11      273.74      7.11 o 
  -3   6  10       27.21       19.65      5.30 o 
  -2   6  10       21.27       20.10      5.63 o 
  -1   6  10        1.56       -1.08      3.48 o 
   0   6  10       28.31       16.12      5.44 o 
   1   6  10        5.56        4.56      3.56 o 
   2   6  10      102.02      108.43     13.54 o 
   3   6  10      229.46      206.99     19.38 o 
   4   6  10        3.05        2.95      4.74 o 
   5   6  10       37.33       30.88      9.08 o 
 -10   7  10       29.66       26.01      6.95 o 
  -9   7  10        1.38        2.82      2.38 o 
  -8   7  10      130.52      133.83     14.21 o 
  -7   7  10      244.01      248.31     18.63 o 
  -6   7  10        2.51        5.81      3.88 o 
  -5   7  10       68.42       52.99      8.55 o 
  -4   7  10       50.51       50.43      8.43 o 
  -3   7  10        0.03       -4.62      4.62 o 
  -2   7  10        0.60        1.80      3.88 o 
  -1   7  10       36.98       33.09      7.09 o 
   0   7  10      308.93      297.11     20.76 o 
   1   7  10        5.92        3.58      2.99 o 
   2   7  10       12.42       12.37      6.11 o 
   3   7  10       66.67       45.67      9.51 o 
   4   7  10       58.17       60.01     11.52 o 
   5   7  10       12.15       27.98      9.21 o 
  -9   8  10       13.61       21.16      4.15 o 
  -8   8  10       86.41       67.08      7.33 o 
  -7   8  10      171.99      163.19     15.60 o 
  -6   8  10       37.15       39.64      7.95 o 
  -5   8  10       17.29       13.72      5.04 o 
  -4   8  10       59.77       54.80      9.00 o 
  -3   8  10       56.53       32.36      7.25 o 
  -2   8  10       35.82       27.63      6.80 o 
  -1   8  10        0.64        0.18      3.60 o 
   0   8  10       65.05       81.34     11.70 o 
   1   8  10       37.27       30.48      7.68 o 
   2   8  10        0.12        5.39      4.60 o 
   3   8  10       83.77       86.32     13.79 o 
   4   8  10        5.90        2.97      3.76 o 
  -8   9  10       36.03       29.83      5.29 o 
  -7   9  10      219.22      199.31     15.16 o 
  -6   9  10       98.57       92.02      8.69 o 
  -5   9  10      217.07      196.91     17.06 o 
  -4   9  10       48.13       36.80      7.87 o 
  -3   9  10      142.68      129.42     14.04 o 
  -2   9  10      126.63      138.00     14.78 o 
  -1   9  10        1.54        1.78      3.44 o 
   0   9  10        0.02        3.75      4.78 o 
   1   9  10        3.96        1.00      3.63 o 
   2   9  10       33.84       37.01      9.18 o 
   3   9  10       12.80       30.40      8.68 o 
  -7  10  10       38.94       30.77      5.43 o 
  -6  10  10       77.04       70.38      8.00 o 
  -5  10  10        2.37        2.94      3.15 o 
  -4  10  10        4.96        5.54      5.83 o 
  -3  10  10        0.60        0.46      2.94 o 
  -2  10  10       43.22       41.29      8.80 o 
  -1  10  10       28.54       36.49      8.54 o 
   0  10  10        3.07        2.29      3.33 o 
   1  10  10        0.34       -1.67      6.30 o 
   2  10  10        0.10       -0.68      2.38 o 
  -6  11  10        6.24        3.31      2.86 o 
  -5  11  10       66.58       64.26      9.99 o 
  -4  11  10       12.08        6.70      3.53 o 
  -3  11  10       12.18       10.94      4.82 o 
  -2  11  10        2.32       -1.22      2.92 o 
  -1  11  10      121.53      132.52     11.65 o 
   0  11  10       28.59       18.36      4.85 o 
 -11   0  11        0.30        1.98      3.67 o 
  -9   0  11       23.31       26.22      5.97 o 
  -7   0  11      184.59      190.84     13.60 o 
  -5   0  11      462.30      449.27     12.59 o 
  -3   0  11       25.03       14.72      3.30 o 
  -1   0  11       32.63       27.67      5.40 o 
   1   0  11     1044.66     1031.34     33.85 o 
   3   0  11      201.49      221.90     17.89 o 
   5   0  11      228.71      278.24     22.35 o 
 -12   1  11       25.00       29.93      5.30 o 
 -11   1  11        0.88        4.86      6.41 o 
 -10   1  11        1.48        1.86      1.94 o 
  -9   1  11       47.02       47.28      5.51 o 
  -8   1  11       25.32       28.44      4.07 o 
  -7   1  11        1.10        3.72      1.80 o 
  -6   1  11       41.25       43.90      2.75 o 
  -5   1  11        0.30        3.44      1.22 o 
  -4   1  11        1.52        0.11      1.36 o 
  -3   1  11        0.00       -1.65      1.65 o 
  -2   1  11      245.33      233.80      7.73 o 
  -1   1  11      220.95      216.90      9.91 o 
   0   1  11      697.13      673.11     20.26 o 
   1   1  11      579.19      586.96     18.06 o 
   2   1  11        0.00        3.30      2.19 o 
   3   1  11       79.58       86.71     12.62 o 
   4   1  11       26.89       32.40      5.51 o 
   5   1  11        1.82       -1.72      2.51 o 
   6   1  11       51.79       57.60      6.36 o 
 -11   2  11       23.68       21.12      4.47 o 
 -10   2  11       29.55       21.87      4.16 o 
  -9   2  11       11.69       12.27      3.00 o 
  -8   2  11       12.69       10.16      2.73 o 
  -7   2  11       20.63       21.85      3.44 o 
  -6   2  11       54.62       59.25      2.85 o 
  -5   2  11        0.51        1.39      2.17 o 
  -4   2  11      711.35      751.10     16.98 o 
  -3   2  11       58.46       46.82      4.36 o 
  -2   2  11       66.57       65.73      5.30 o 
  -1   2  11       19.88       17.40      2.89 o 
   0   2  11      400.44      404.59     10.77 o 
   1   2  11      445.48      415.80     15.23 o 
   2   2  11      314.81      332.71     14.43 o 
   3   2  11       21.53       20.65      4.97 o 
   4   2  11       46.69       53.73      6.77 o 
   5   2  11       22.61       27.57      4.22 o 
   6   2  11        2.97       12.04      3.60 o 
 -11   3  11       54.89       56.02      6.73 o 
 -10   3  11       43.62       35.95      4.29 o 
  -9   3  11        6.10        5.69      2.08 o 
  -8   3  11        2.46        2.68      2.68 o 
  -7   3  11       13.54       16.11      3.09 o 
  -6   3  11       21.01       17.12      2.37 o 
  -5   3  11        0.07        5.21      3.98 o 
  -4   3  11      139.82      152.70      5.89 o 
  -3   3  11      118.52      105.56      4.74 o 
  -2   3  11       11.22       11.46      3.42 o 
  -1   3  11       65.58       58.53      9.47 o 
   0   3  11        1.78        4.25      1.87 o 
   1   3  11      106.76      100.34      7.51 o 
   2   3  11        0.93       -2.42      4.53 o 
   3   3  11        5.58        3.06      2.88 o 
   4   3  11        0.16        1.76      2.08 o 
   5   3  11        7.47        8.75      3.51 o 
 -11   4  11      163.98      175.85      9.64 o 
 -10   4  11        0.00        1.86      2.42 o 
  -9   4  11       11.65       12.62      2.87 o 
  -8   4  11      223.19      220.89     10.63 o 
  -7   4  11      204.80      211.56      9.97 o 
  -6   4  11      386.29      386.85     12.63 o 
  -5   4  11        6.10        8.89      1.67 o 
  -4   4  11      257.87      274.56      7.31 o 
  -3   4  11       31.53       28.10      2.28 o 
  -2   4  11       38.11       37.09      2.62 o 
  -1   4  11      200.70      173.46      5.79 o 
   0   4  11      485.61      461.41     14.90 o 
   1   4  11        5.25        2.84      1.86 o 
   2   4  11      100.35      100.30      6.01 o 
   3   4  11        0.06       -0.20      2.20 o 
   4   4  11      209.30      230.32     13.08 o 
   5   4  11        1.04        5.59      4.32 o 
 -11   5  11        3.21        6.28      4.23 o 
 -10   5  11        4.87        3.93      2.14 o 
  -9   5  11       47.75       50.70      5.53 o 
  -8   5  11        9.17       10.41      2.43 o 
  -7   5  11       83.12       84.18     11.85 o 
  -6   5  11       12.48       13.38      2.60 o 
  -5   5  11        0.81        0.08      1.66 o 
  -4   5  11       37.66       43.71      3.71 o 
  -3   5  11        2.83        3.29      1.88 o 
  -2   5  11        1.48       -0.73      4.32 o 
  -1   5  11       50.71       45.05      2.37 o 
   0   5  11      150.63      143.23      5.15 o 
   1   5  11       17.47       28.32      6.85 o 
   2   5  11       52.24       64.36     10.78 o 
   3   5  11      193.45      236.58     20.98 o 
   4   5  11       68.27       70.05     12.30 o 
   5   5  11        0.93        3.45      4.52 o 
 -10   6  11       25.57       21.30      6.53 o 
  -9   6  11        0.32       -0.06      2.90 o 
  -8   6  11       32.77       30.90      6.98 o 
  -7   6  11       66.71       73.99      5.70 o 
  -6   6  11       34.74       34.17      3.71 o 
  -5   6  11        8.45        7.72      4.14 o 
  -4   6  11       75.06       60.29      9.06 o 
  -3   6  11      136.44      115.32     12.31 o 
  -2   6  11      105.29       95.04     11.50 o 
  -1   6  11        0.06        1.12      3.10 o 
   0   6  11      223.09      197.95     17.18 o 
   1   6  11        5.81        2.20      3.62 o 
   2   6  11        2.16        2.31      4.09 o 
   3   6  11       20.60       30.36      8.09 o 
   4   6  11       69.18       70.49     12.79 o 
 -10   7  11       21.76       31.18      8.01 o 
  -9   7  11        0.11       -1.60      2.11 o 
  -8   7  11       22.89       19.02      5.70 o 
  -7   7  11       64.28       70.76     10.37 o 
  -6   7  11        0.09        0.60      2.98 o 
  -5   7  11        7.07        4.44      3.54 o 
  -4   7  11        1.09       -5.44      5.44 o 
  -3   7  11        8.10        8.89      4.08 o 
  -2   7  11       11.71        8.99      4.56 o 
  -1   7  11       62.22       44.67      8.68 o 
   0   7  11       96.25       85.34     12.06 o 
   1   7  11       31.43       33.25      8.39 o 
   2   7  11        8.11       17.20      6.40 o 
   3   7  11      177.30      217.22     21.12 o 
   4   7  11        8.56       11.73      6.58 o 
  -9   8  11       39.89       49.71      6.62 o 
  -8   8  11        5.09        8.08      4.69 o 
  -7   8  11      886.47      946.56     38.11 o 
  -6   8  11       12.41        8.73      4.80 o 
  -5   8  11       98.07      128.32     13.95 o 
  -4   8  11       53.97       63.57     10.11 o 
  -3   8  11       38.53       35.27      7.84 o 
  -2   8  11       24.60       23.01      6.79 o 
  -1   8  11       50.41       62.57     10.55 o 
   0   8  11        0.26       -0.71      3.47 o 
   1   8  11       54.90       42.36      9.45 o 
   2   8  11       40.28       53.38     11.00 o 
   3   8  11       39.94       53.75     11.44 o 
  -8   9  11      175.26      156.18     16.30 o 
  -7   9  11       64.19       42.24      6.97 o 
  -6   9  11      217.59      222.40     18.94 o 
  -5   9  11        3.76        4.08      3.70 o 
  -4   9  11       35.83       34.51      8.26 o 
  -3   9  11      151.15      152.57     16.09 o 
  -2   9  11       30.96       30.47     14.83 o 
  -1   9  11       59.77       63.93     11.24 o 
   0   9  11       17.14       18.67      6.50 o 
   1   9  11        0.12       -4.96      4.96 o 
   2   9  11       81.27      109.48     15.61 o 
  -6  10  11       21.50       43.56      6.74 o 
  -5  10  11       20.40       26.66      5.41 o 
  -4  10  11       18.60       13.44      6.00 o 
  -3  10  11       47.99       75.15     12.03 o 
  -2  10  11        7.31        5.13      3.39 o 
  -1  10  11        5.81        3.78      4.35 o 
   0  10  11        2.72        2.82      4.18 o 
   1  10  11        0.91       -2.02      4.11 o 
  -4  11  11       25.78       31.70     13.74 o 
  -3  11  11        6.29        5.72      3.28 o 
  -2  11  11       12.71       11.23      4.17 o 
 -10   0  12        5.76        4.78      3.78 o 
  -8   0  12        3.34        4.41      2.81 o 
  -6   0  12       47.15       50.89      8.21 o 
  -4   0  12      146.73      150.20     11.51 o 
  -2   0  12      187.81      180.11     13.04 o 
   0   0  12      218.47      220.40     15.81 o 
   2   0  12       14.06       11.94      4.61 o 
   4   0  12       71.17       53.70     10.15 o 
 -11   1  12      151.19      165.42     11.33 o 
 -10   1  12       17.59       13.56      3.43 o 
  -9   1  12        2.35        5.46      2.33 o 
  -8   1  12       27.33       30.24      4.36 o 
  -7   1  12      191.07      191.87     10.38 o 
  -6   1  12      330.48      301.72     11.95 o 
  -5   1  12        8.05        8.23      2.42 o 
  -4   1  12       43.57       38.60      6.68 o 
  -3   1  12       45.98       37.53      3.80 o 
  -2   1  12       31.26       29.33      3.02 o 
  -1   1  12      206.08      206.07     10.24 o 
   0   1  12       41.85       48.23     11.47 o 
   1   1  12      214.11      208.41     11.46 o 
   2   1  12       10.57       13.56      3.42 o 
   3   1  12        0.99        0.64      2.25 o 
   4   1  12        1.41        1.71      2.30 o 
   5   1  12       86.93       87.00      9.33 o 
 -11   2  12       32.06       29.51      4.07 o 
 -10   2  12       38.89       36.19      5.14 o 
  -9   2  12        2.59        2.53      1.76 o 
  -8   2  12        0.77        2.63      2.02 o 
  -7   2  12      647.53      657.09     18.14 o 
  -6   2  12      422.04      424.81     14.04 o 
  -5   2  12       35.80       35.20      3.30 o 
  -4   2  12       40.06       47.33      3.64 o 
  -3   2  12       51.50       49.15      4.81 o 
  -2   2  12        1.69        1.66      2.43 o 
  -1   2  12        4.78        0.85      1.93 o 
   0   2  12      292.20      293.01     12.74 o 
   1   2  12      315.24      338.73     14.46 o 
   2   2  12        4.37        5.21      8.42 o 
   3   2  12       18.80       17.26      4.00 o 
   4   2  12       41.08       39.87      6.07 o 
   5   2  12       55.21       68.23      6.60 o 
 -11   3  12       23.76       33.23      5.98 o 
 -10   3  12        0.54        2.05      2.05 o 
  -9   3  12      135.42      122.59      8.67 o 
  -8   3  12       12.67       14.55      3.14 o 
  -7   3  12      217.88      228.02     10.68 o 
  -6   3  12     1119.67     1115.86     32.51 o 
  -5   3  12        0.01        0.04      1.63 o 
  -4   3  12       14.01       16.58      2.88 o 
  -3   3  12       60.68       66.05      5.54 o 
  -2   3  12       62.17       60.86      7.32 o 
  -1   3  12       84.53       91.70      6.80 o 
   0   3  12      801.87      818.33     20.79 o 
   1   3  12      107.69      116.86      8.43 o 
   2   3  12       13.63       14.57      3.47 o 
   3   3  12       18.64       27.53      4.92 o 
   4   3  12       16.42       20.18      3.58 o 
   5   3  12       23.48       35.43      9.46 o 
 -11   4  12        1.60        1.26      2.93 o 
 -10   4  12      149.82      154.67     10.15 o 
  -9   4  12      109.34      104.31      7.98 o 
  -8   4  12       46.91       51.23      6.00 o 
  -7   4  12       72.78       75.47      9.63 o 
  -6   4  12       18.36       25.59      6.65 o 
  -5   4  12        3.88        0.80      2.08 o 
  -4   4  12       89.25       74.51      5.44 o 
  -3   4  12      178.25      193.60      8.72 o 
  -2   4  12       12.19        5.81      2.06 o 
  -1   4  12        3.08        5.37      2.10 o 
   0   4  12       87.80      108.76      8.27 o 
   1   4  12       11.90        9.10      5.63 o 
   2   4  12        0.16        1.54      2.12 o 
   3   4  12      113.23      109.79     14.68 o 
   4   4  12      179.73      222.85     21.60 o 
 -10   5  12       19.96       15.08      5.39 o 
  -9   5  12      133.28      146.06     15.15 o 
  -8   5  12       42.88       40.39      4.76 o 
  -7   5  12      105.26       99.80      6.89 o 
  -6   5  12       56.14       47.37      4.48 o 
  -5   5  12       77.34       77.54      5.37 o 
  -4   5  12        8.21        2.50      2.01 o 
  -3   5  12       16.19       15.82      5.12 o 
  -2   5  12       40.90       41.33      7.83 o 
  -1   5  12        3.30        3.34      3.24 o 
   0   5  12       18.37       22.97      6.52 o 
   1   5  12       29.54       28.91      7.49 o 
   2   5  12       12.84       14.71      6.29 o 
   3   5  12        2.35       17.83      6.79 o 
   4   5  12        0.01        2.23      3.55 o 
 -10   6  12        5.14        8.77      4.96 o 
  -9   6  12        5.48       11.31      4.63 o 
  -8   6  12        3.50       -0.37      3.22 o 
  -7   6  12        0.01        2.14      2.47 o 
  -6   6  12        2.67        2.46      3.80 o 
  -5   6  12       43.02       41.03      8.07 o 
  -4   6  12        3.99        5.12      3.90 o 
  -3   6  12       27.15       30.47      7.13 o 
  -2   6  12       81.24       79.26     11.00 o 
  -1   6  12       19.00       30.40      7.28 o 
   0   6  12       11.96       17.53      6.13 o 
   1   6  12       51.52       57.49     10.50 o 
   2   6  12        0.34       -0.68      4.67 o 
   3   6  12       78.74       95.89     14.43 o 
  -9   7  12      102.16      127.92     14.80 o 
  -8   7  12       26.64       43.36      8.53 o 
  -7   7  12        0.34        4.51      4.09 o 
  -6   7  12       13.00       15.45      5.77 o 
  -5   7  12       64.17       61.96      9.63 o 
  -4   7  12        8.65        7.47      4.24 o 
  -3   7  12        0.00       -1.37      3.99 o 
  -2   7  12       11.67        6.09      4.26 o 
  -1   7  12        6.27        6.93      5.25 o 
   0   7  12      161.24      179.54     17.96 o 
   1   7  12        7.08        4.51      4.67 o 
   2   7  12        1.13        3.38      4.03 o 
   3   7  12       78.95      116.64     16.46 o 
  -8   8  12       69.61      106.04     13.90 o 
  -7   8  12       94.41       99.53     13.13 o 
  -6   8  12       28.44       37.75      8.41 o 
  -5   8  12       13.06        9.76      4.99 o 
  -4   8  12       39.37       51.22      9.31 o 
  -3   8  12      396.39      463.93     27.50 o 
  -2   8  12       86.23       71.89     11.30 o 
  -1   8  12       42.10       41.09      9.05 o 
   0   8  12       31.49       38.22      8.90 o 
   1   8  12       66.94       68.81     11.93 o 
   2   8  12       84.72      106.56     15.50 o 
  -7   9  12       35.23       44.41      9.17 o 
  -6   9  12        1.94       11.72      6.14 o 
  -5   9  12       20.19       28.73      7.67 o 
  -4   9  12      102.78      104.30     13.63 o 
  -3   9  12       15.15       13.21      5.64 o 
  -2   9  12       52.97       69.81     11.44 o 
  -1   9  12        0.44       -2.53      4.51 o 
   0   9  12        8.52       11.99      5.54 o 
   1   9  12       30.94       41.84     10.29 o 
  -5  10  12        0.88        0.55      4.48 o 
  -4  10  12        2.04       -1.70      3.49 o 
  -3  10  12      216.28      228.73     20.79 o 
  -2  10  12       40.39       73.68     12.68 o 
  -1  10  12       34.03       34.28      8.82 o 
 -11   0  13        2.29       12.49      4.81 o 
  -9   0  13       45.02       50.90      8.49 o 
  -7   0  13      920.15      956.13     32.02 o 
  -5   0  13       68.48       85.02      9.37 o 
  -3   0  13       52.82       45.66      6.98 o 
  -1   0  13       30.39       27.54      5.90 o 
   1   0  13        2.79        1.94      2.91 o 
   3   0  13       20.88       22.72      7.27 o 
 -11   1  13        0.00        0.13      2.04 o 
 -10   1  13       47.07       52.49      9.66 o 
  -9   1  13        6.17        8.62      5.66 o 
  -8   1  13        0.87        1.65      1.90 o 
  -7   1  13      117.69      120.29      8.17 o 
  -6   1  13       89.26       94.07      6.99 o 
  -5   1  13        2.64        1.25      1.84 o 
  -4   1  13       13.78        8.88      2.46 o 
  -3   1  13       11.52       16.42      3.11 o 
  -2   1  13       88.74       81.67      6.65 o 
  -1   1  13        0.17        0.01      1.92 o 
   0   1  13       13.69       17.25      3.75 o 
   1   1  13       48.32       44.42      5.74 o 
   2   1  13       58.34       60.80      7.00 o 
   3   1  13       56.09       48.74      6.74 o 
   4   1  13       32.66       31.07      5.72 o 
 -11   2  13        2.33       10.73      3.47 o 
 -10   2  13       13.17       18.57      3.96 o 
  -9   2  13        0.00        2.27      1.78 o 
  -8   2  13       41.10       48.91      5.44 o 
  -7   2  13       17.97       25.53      3.99 o 
  -6   2  13      316.53      326.22     13.07 o 
  -5   2  13       74.19       52.83      5.17 o 
  -4   2  13       80.89       78.80      6.49 o 
  -3   2  13      172.92      161.29      8.96 o 
  -2   2  13      404.33      426.32     19.98 o 
  -1   2  13       21.97       25.48      4.04 o 
   0   2  13      136.12      140.76      9.39 o 
   1   2  13       93.56      108.28      8.70 o 
   2   2  13        1.33        5.33      2.85 o 
   3   2  13       70.37       74.42      8.10 o 
   4   2  13        2.00        3.54      4.55 o 
 -10   3  13        4.34        7.95      3.99 o 
  -9   3  13        0.55        2.89      2.46 o 
  -8   3  13       43.88       43.30      5.17 o 
  -7   3  13       79.87       84.18      8.41 o 
  -6   3  13        0.01       -1.91      1.91 o 
  -5   3  13       96.90      105.91      9.92 o 
  -4   3  13       12.83       10.49      2.57 o 
  -3   3  13        1.01        1.05      1.63 o 
  -2   3  13       78.64       70.08      6.05 o 
  -1   3  13      122.86      111.15      7.83 o 
   0   3  13       71.58       76.04      6.89 o 
   1   3  13      118.74      114.35      8.85 o 
   2   3  13      222.30      256.92     13.76 o 
   3   3  13       50.00       37.70      9.68 o 
 -10   4  13       37.59       40.62      5.47 o 
  -9   4  13       11.84       18.50      3.54 o 
  -8   4  13       24.54       24.52      3.94 o 
  -7   4  13        9.18       11.99      2.64 o 
  -6   4  13      157.99      160.06      8.71 o 
  -5   4  13      115.39      120.21      7.37 o 
  -4   4  13        0.06       -1.92      1.92 o 
  -3   4  13       64.49       74.22      5.80 o 
  -2   4  13       70.59       64.91      8.94 o 
  -1   4  13       80.26       68.95     10.21 o 
   0   4  13       97.76      102.74     12.98 o 
   1   4  13       90.26       77.80     11.78 o 
   2   4  13       91.54       99.96     13.78 o 
   3   4  13       45.84       43.28      9.69 o 
 -10   5  13      276.30      293.18     22.51 o 
  -9   5  13       25.55       28.22      7.31 o 
  -8   5  13       85.01       92.17     12.14 o 
  -7   5  13       14.57       17.86      5.83 o 
  -6   5  13       75.85       57.53      9.45 o 
  -5   5  13      102.86      118.91     13.00 o 
  -4   5  13        1.44       -0.15      3.38 o 
  -3   5  13       20.21        8.70      4.09 o 
  -2   5  13       60.03       61.86      9.70 o 
  -1   5  13       32.23       32.22      7.72 o 
   0   5  13        0.48       -0.71      2.88 o 
   1   5  13       10.51       -0.38      3.59 o 
   2   5  13       26.83       32.06      8.59 o 
   3   5  13        5.55       10.79      5.66 o 
  -9   6  13       10.60       16.68      5.65 o 
  -8   6  13        9.30       15.33      6.01 o 
  -7   6  13       21.76       25.53      6.64 o 
  -6   6  13        2.69       -2.16      4.28 o 
  -5   6  13        6.89        3.38      3.64 o 
  -4   6  13        2.15        0.20      3.22 o 
  -3   6  13        2.21        1.95      4.29 o 
  -2   6  13        7.58        8.11      4.68 o 
  -1   6  13      142.38      139.91     15.37 o 
   0   6  13       15.32       19.13      6.83 o 
   1   6  13      121.17      146.83     17.09 o 
   2   6  13       23.56       13.66      6.48 o 
  -8   7  13       57.86       92.30     12.95 o 
  -7   7  13       36.77       43.01      9.11 o 
  -6   7  13       68.97       96.01     12.85 o 
  -5   7  13        0.85        0.02      4.59 o 
  -4   7  13        1.24        2.07      3.54 o 
  -3   7  13        8.34       10.47      5.08 o 
  -2   7  13        1.13        3.07      3.68 o 
  -1   7  13       14.94        1.64      4.19 o 
   0   7  13        4.60        3.04      3.89 o 
   1   7  13        4.10        8.93      4.84 o 
  -7   8  13        5.15        9.82      5.29 o 
  -6   8  13        8.66        5.77      4.68 o 
  -5   8  13       38.01       37.80      8.42 o 
  -4   8  13        9.74       12.29      5.93 o 
  -3   8  13       48.52       76.76     12.05 o 
  -2   8  13       40.31       70.43     11.75 o 
  -1   8  13       11.65       13.49      6.32 o 
   0   8  13        2.86        3.72      3.98 o 
  -5   9  13       31.33       29.71      7.86 o 
  -4   9  13        0.13        5.44      4.68 o 
  -3   9  13        0.22        2.32      4.70 o 
  -2   9  13        2.02        0.51      3.77 o 
 -10   0  14        8.74       18.21      5.40 o 
  -8   0  14      489.73      514.74     25.17 o 
  -6   0  14      335.34      336.19     19.34 o 
  -4   0  14      209.49      206.74     15.00 o 
  -2   0  14        0.53       -0.51      2.16 o 
   0   0  14        0.14        1.31      3.36 o 
   2   0  14       28.40       36.91      8.32 o 
 -10   1  14        5.47        9.80      2.87 o 
  -9   1  14       39.03       35.78      5.14 o 
  -8   1  14       30.59       34.36      4.88 o 
  -7   1  14      116.81      114.75      8.34 o 
  -6   1  14       31.85       32.09      4.48 o 
  -5   1  14        2.78        3.24      1.97 o 
  -4   1  14       13.71       12.67      3.07 o 
  -3   1  14        1.06       -0.19      1.58 o 
  -2   1  14       84.04       80.22      7.02 o 
  -1   1  14        3.80        9.39      5.19 o 
   0   1  14        1.47        1.36      2.97 o 
   1   1  14       10.55       14.01      3.62 o 
   2   1  14       20.24       20.88      4.65 o 
   3   1  14        0.14       -1.63      2.39 o 
 -10   2  14        1.64        4.76      2.53 o 
  -9   2  14       56.63       68.62      7.38 o 
  -8   2  14       19.09       17.11      3.51 o 
  -7   2  14        7.03        5.20      6.73 o 
  -6   2  14      110.99      134.73      8.58 o 
  -5   2  14        2.03        3.54      3.23 o 
  -4   2  14        7.04        8.53      2.46 o 
  -3   2  14        0.14       -0.51      1.78 o 
  -2   2  14        0.06        1.12      2.07 o 
  -1   2  14      306.11      292.59     13.96 o 
   0   2  14       15.92       14.18      3.56 o 
   1   2  14       34.61       44.94      6.04 o 
   2   2  14       31.32       36.92      5.75 o 
 -10   3  14       45.62       55.96     12.44 o 
  -9   3  14        1.85       -2.51      2.51 o 
  -8   3  14        0.14        6.04      2.29 o 
  -7   3  14        8.68        8.98      2.43 o 
  -6   3  14        6.10        3.56      2.42 o 
  -5   3  14       17.39       10.40      5.70 o 
  -4   3  14       43.72       43.24      4.92 o 
  -3   3  14       18.20       17.56      5.76 o 
  -2   3  14      198.89      187.01     13.47 o 
  -1   3  14      153.21      174.32     13.21 o 
   0   3  14        1.18       -4.58      4.58 o 
   1   3  14       37.90       38.97      8.98 o 
   2   3  14      229.19      256.81     22.49 o 
  -9   4  14        0.09       -1.96      2.84 o 
  -8   4  14        6.78       11.94      5.33 o 
  -7   4  14        0.05       -0.54      2.71 o 
  -6   4  14       45.95       64.37     10.02 o 
  -5   4  14        0.65       -2.59      3.58 o 
  -4   4  14       18.81       17.05      5.69 o 
  -3   4  14       12.03       10.63      5.09 o 
  -2   4  14       59.59       57.69      9.86 o 
  -1   4  14      405.08      390.42     25.24 o 
   0   4  14       29.81       19.69      6.26 o 
   1   4  14        0.49       -0.68      3.21 o 
   2   4  14       28.83       52.48     10.38 o 
  -9   5  14       39.64       49.59      9.70 o 
  -8   5  14       16.11       13.76      5.84 o 
  -7   5  14       11.10       12.51      5.40 o 
  -6   5  14       36.85       36.07      7.81 o 
  -5   5  14       34.20       18.49      6.10 o 
  -4   5  14        0.66       -2.59      3.86 o 
  -3   5  14        9.65       11.64      5.40 o 
  -2   5  14      130.03      133.28     15.01 o 
  -1   5  14      571.37      568.80     31.33 o 
   0   5  14        8.31        9.14      5.69 o 
   1   5  14      381.79      432.70     29.25 o 
  -8   6  14        7.63        6.12      3.62 o 
  -7   6  14        0.59        1.86      3.75 o 
  -6   6  14        0.01       -2.80      5.67 o 
  -5   6  14        8.41       10.69      4.88 o 
  -4   6  14        0.03        1.44      3.42 o 
  -3   6  14       19.30       16.09      6.20 o 
  -2   6  14       20.76       15.80      5.69 o 
  -1   6  14        0.19        2.25      4.41 o 
   0   6  14        5.92       -0.49      4.02 o 
   1   6  14       25.25       35.90      9.18 o 
  -7   7  14        8.92        9.77      5.01 o 
  -6   7  14       31.54       24.48      6.81 o 
  -5   7  14       21.19       27.98      7.71 o 
  -4   7  14        2.72        7.91      4.00 o 
  -3   7  14        6.92        6.70      5.35 o 
  -2   7  14        3.00       10.13      5.53 o 
  -1   7  14       16.44       16.29      6.16 o 
   0   7  14        1.19        3.66      4.93 o 
  -5   8  14      128.31      119.37     15.00 o 
  -4   8  14        4.34       -6.48      6.48 o 
  -3   8  14        3.18       -0.02      4.53 o 
  -2   8  14        9.42       11.05      5.78 o 
  -9   0  15      255.92      258.50     19.01 o 
  -7   0  15      445.02      414.68     22.83 o 
  -5   0  15        0.04       -2.00      3.82 o 
  -3   0  15      185.41      166.50     14.45 o 
  -1   0  15       89.78       97.77     11.95 o 
   1   0  15      114.76      109.69     13.54 o 
  -9   1  15       32.82       44.73      5.73 o 
  -8   1  15     1106.46     1144.40     33.49 o 
  -7   1  15       63.56       63.02      6.83 o 
  -6   1  15       54.37       66.52      6.41 o 
  -5   1  15        4.76        6.86      2.71 o 
  -4   1  15        9.90        5.85      2.58 o 
  -3   1  15        0.00        0.50      1.80 o 
  -2   1  15       88.69       80.32      7.32 o 
  -1   1  15        8.68       10.03      3.14 o 
   0   1  15       67.76       80.54      8.02 o 
   1   1  15        9.95       12.89      4.16 o 
  -9   2  15      241.43      255.50     13.27 o 
  -8   2  15        0.45        8.55      2.73 o 
  -7   2  15        0.00       -2.61      2.61 o 
  -6   2  15       21.30       20.48      3.78 o 
  -5   2  15       67.43       70.81      6.56 o 
  -4   2  15        2.05        3.83      5.45 o 
  -3   2  15       67.52       65.12      6.45 o 
  -2   2  15      109.01      105.75      8.34 o 
  -1   2  15       11.53       12.72      5.60 o 
   0   2  15       87.26      103.41     13.36 o 
   1   2  15       16.12       17.55      5.98 o 
  -9   3  15        1.06       10.10      4.73 o 
  -8   3  15       53.22       81.01     11.49 o 
  -7   3  15        5.07        4.67      3.80 o 
  -6   3  15        7.10        1.16      3.96 o 
  -5   3  15        1.12       -1.34      3.99 o 
  -4   3  15        7.01        7.03      4.61 o 
  -3   3  15        0.01       -4.09      4.09 o 
  -2   3  15      178.71      183.22     17.32 o 
  -1   3  15      121.20      101.79     13.66 o 
   0   3  15       17.87       25.12      7.38 o 
   1   3  15        0.16       -0.35      4.79 o 
  -8   4  15       17.63       11.18      5.19 o 
  -7   4  15        0.48       -1.21      3.80 o 
  -6   4  15        0.19       -5.36      5.36 o 
  -5   4  15       46.07       51.88      9.46 o 
  -4   4  15        5.61        1.63      3.98 o 
  -3   4  15        1.72       -5.22      5.22 o 
  -2   4  15       87.70       80.60     12.09 o 
  -1   4  15      177.47      182.31     18.18 o 
   0   4  15       21.05       14.53      6.42 o 
  -7   5  15       52.09       39.18      8.79 o 
  -6   5  15       23.16       23.91      7.15 o 
  -5   5  15        1.81       -0.88      5.31 o 
  -4   5  15        0.74       -5.49      5.49 o 
  -3   5  15        0.01        2.69      3.70 o 
  -2   5  15      346.95      333.22     24.47 o 
  -1   5  15       88.24       85.74     12.95 o 
   0   5  15        3.37        4.76      4.65 o 
  -6   6  15       29.02       21.64      7.12 o 
  -5   6  15       32.02       42.37      9.41 o 
  -4   6  15       11.72        8.97      5.11 o 
  -3   6  15       57.79       54.18     10.33 o 
  -2   6  15      113.53      131.94     16.04 o 
  -1   6  15        2.23        7.54      3.52 o 
  -8   0  16        5.50        1.38      3.20 o 
  -6   0  16      142.75      146.73     14.04 o 
  -4   0  16      464.99      437.81     24.09 o 
  -2   0  16        5.70        2.41      3.65 o 
   0   0  16       13.81       17.92      6.21 o 
  -8   1  16       70.01       71.40      7.18 o 
  -7   1  16        8.79        9.10      2.93 o 
  -6   1  16        6.32        4.54      2.37 o 
  -5   1  16        7.23        3.74      2.60 o 
  -4   1  16        1.43        6.22      6.73 o 
  -3   1  16       90.05       93.94      8.07 o 
  -2   1  16        0.11       -2.87      3.07 o 
  -1   1  16        1.69        3.97      2.69 o 
  -8   2  16       42.88       45.30      9.00 o 
  -7   2  16       59.56       52.91      9.46 o 
  -6   2  16        9.14       -3.51      4.37 o 
  -5   2  16       10.03        9.01      4.27 o 
  -4   2  16      141.32      130.91     14.30 o 
  -3   2  16        9.60       11.04      5.60 o 
  -2   2  16       35.33       33.93      7.93 o 
  -1   2  16       10.82        8.77      4.58 o 
  -7   3  16        3.89        6.59      4.61 o 
  -6   3  16       14.29       10.78      5.34 o 
  -5   3  16        3.85        0.73      3.88 o 
  -4   3  16        0.44       -5.41      5.59 o 
  -3   3  16        3.96        8.86      5.37 o 
  -2   3  16       30.25       27.30      7.23 o 
  -1   3  16        8.28        9.24      4.94 o 
  -6   4  16       15.14        8.56      4.00 o 
  -5   4  16       10.15       14.18      5.75 o 
  -4   4  16        3.13        2.72      4.22 o 
  -3   4  16       11.39       11.19      5.15 o 
  -2   4  16       11.30       20.12      7.15 o 
  -5   5  16       62.15       72.50     12.07 o 
  -4   5  16        2.47        0.40      4.85 o 
  -5   0  17       95.04       95.28     11.93 o 
  -5   1  17        3.22        1.56      3.80 o 
  -4   1  17       26.82       23.97      6.80 o 
                                                 
